# Supplementary material for: A porcine gluteus medius muscle genome-wide transcriptome analysis: dietary effects of omega-6 and omega-3 fatty acids on biological mechanisms
Source: Genes Nutr. 2017 Jan 31;12:4. doi: 10.1186/s12263-017-0552-8 (PMC5282897; doi:10.1186/s12263-017-0552-8)
Supplement: Additional file 2: — List of differentially expressed genes (DEG) and results of DAVID analysis for all DEG in the porcine gluteus medius muscle tissue between pigs fed with the diet enriched for omega-6 and omega-3 fatty acids versus pigs fed with the control diet. In file are presented terms fulfilling the criteria of significance (Benjamini <0.05 and FDR <5%). (XLSX 365 kb) [file 12263_2017_552_MOESM2_ESM.xlsx]

## Sheet: Legend
A porcine gluteus medius muscle genome-wide transcriptome analysis: dietary effects of omega-6 and omega-3 fatty acids on biological mechanisms
M. Ogłuszka, A. Szostak, M. F. W. te Pas, E. Poławska, P. Urbański, T. Blicharski, C. S. Pareek, E. Juszczuk-Kubiak, J. R. Dunkelberger, J. O. Horbańczuk and M. Pierzchała
Results of DAVID analysis for all differentially expressed genes (DEG) in the porcine gluteus medius muscle tissue between pigs fed the diet enriched for omega-6 and omega-3 fatty acids versus the control diet. In file are presented terms fulfilling the criteria of significance (Benjamini < 0.05 and FDR < 5%).
Sheets	Description
	Gene list
Functional clustering	DAVID analysis - Functional clustering
Annotation chart	DAVID analysis - Annotations chart
Functional categories SP_PIR_K	DAVID analysis - Functional categories SP_PIR_K
Funtional categories UP_SEQ_F	DAVID analysis - Funtional categories UP_SEQ_F
GOTERM_BP_FAT	DAVID analysis - GOTERM_BP_FAT
GOTERM_CC_FAT	DAVID analysis - GOTERM_CC_FAT
GOTERM_MF_FAT
KEGG
Protein domains INTERPR

## Sheet: Gene list
Feature ID	Experiment - Fold Change (original values)	EDGE test: Muscle LxL H vs Muscle LxL L, tagwise dispersions - P-value	EDGE test: Muscle LxL H vs Muscle LxL L, tagwise dispersions - Fold change	EDGE test: Muscle LxL H vs Muscle LxL L, tagwise dispersions - Weighted difference	EDGE test: Muscle LxL H vs Muscle LxL L, tagwise dispersions - Bonferroni	EDGE test: Muscle LxL H vs Muscle LxL L, tagwise dispersions - FDR p-value correction	Annotations - Database	Annotations - Database identifier	Annotations - Database symbol	Annotations - GO biological process	Annotations - GO cellular component	Annotations - GO molecular function	Annotations - Database object name	Annotations - Synonym	Annotations - Database object type	Annotations - Taxon ID	Annotations - Date	Annotations - Assigned by
A1BG	-6.33333	2.72165e-11	-5.58171	5.49125e-06	6.22196e-07	9.31431e-10	UniProtKB	P04217	A1BG	0008150 // biological_process (GO_REF:0000015 [ND])	0070062 // extracellular vesicular exosome (PMID:19056867 [IDA]) /// 0070062 // extracellular vesicular exosome (PMID:23533145 [IDA]) /// 0005615 // extracellular space (PMID:16502470 [IDA]) /// 0072562 // blood microparticle (PMID:22516433 [IDA]) /// 0070062 // extracellular vesicular exosome (PMID:23376485 [IDA]) /// 0005576 // extracellular region (PMID:3458201 [IDA])	0003674 // molecular_function (GO_REF:0000015 [ND])	Alpha-1B-glycoprotein	A1BG_HUMAN|A1BG	protein	taxon:9606	20070222	UniProt
A2M	-3.53488	7.98847e-13	-3.15388	9.12149e-06	1.82624e-08	3.18161e-11	UniProtKB	F8W7L3, P01023	A2M	0010951 // negative regulation of endopeptidase activity (GO_REF:0000002 [IEA] InterPro:IPR001599|InterPro:IPR002890) /// 0010951 // negative regulation of endopeptidase activity (GO_REF:0000037 [IEA] UniProtKB-KW:KW-0722) /// 0030168 // platelet activation (Reactome:REACT_798 [TAS]) /// 0030198 // extracellular matrix organization (Reactome:REACT_118779 [TAS]) /// 0007596 // blood coagulation (R…	0005829 // cytosol (Reactome:REACT_9982 [TAS]) /// 0070062 // extracellular vesicular exosome (PMID:21362503 [IDA]) /// 0005576 // extracellular region (Reactome:REACT_21351 [TAS]) /// 0070062 // extracellular vesicular exosome (PMID:23533145 [IDA]) /// 0072562 // blood microparticle (PMID:22516433 [IDA]) /// 0031093 // platelet alpha granule lumen (Reactome:REACT_21351 [TAS]) /// 0005576 // extr…	0005515 // protein binding (PMID:15226301 [IPI] UniProtKB:E1BGJ0) /// 0019959 // interleukin-8 binding (PMID:10880251 [IPI] UniProtKB:P10145) /// 0005515 // protein binding (PMID:6698368 [IPI] UniProtKB:P35030) /// 0005515 // protein binding (PMID:14687906 [IPI] UniProtKB:Q9UKR3) /// 0048306 // calcium-dependent protein binding (PMID:15226301 [IPI] UniProtKB:P12429) /// 0004867 // serine-type end…	Alpha-2-macroglobulin	F8W7L3_HUMAN|A2M	protein	taxon:9606	20150328	InterPro
AAMDC	-2.34921	2.1601e-18	-2.10248	2.04348e-05	4.9382e-14	1.27602e-16	UniProtKB	Q9H7C9	AAMDC	0045600 // positive regulation of fat cell differentiation (GO_REF:0000033 [IBA] PANTHER:PTN000405866) /// 0045944 // positive regulation of transcription from RNA polymerase II promoter (GO_REF:0000033 [IBA] PANTHER:PTN000405865) /// 0043066 // negative regulation of apoptotic process (GO_REF:0000033 [IBA] PANTHER:PTN000405865)	0005737 // cytoplasm (GO_REF:0000033 [IBA] PANTHER:PTN001039744) /// 0005737 // cytoplasm (GO_REF:0000024 [ISS] UniProtKB:Q8R0P4)	0005515 // protein binding (PMID:25416956 [IPI] UniProtKB:Q9H8Y8) /// 0005515 // protein binding (PMID:25416956 [IPI] UniProtKB:Q96HD9)	Mth938 domain-containing protein	AAMDC_HUMAN|AAMDC|C11orf67|PTD015	protein	taxon:9606	20150330	IntAct
ABCB6	2.45013	2.20285e-70	2.73468	-5.95361e-05	5.03595e-66	2.69302e-68	UniProtKB	H7C049, H7C1R6, H7BXK9, Q9NP58	ABCB6	0055085 // transmembrane transport (GO_REF:0000002 [IEA] InterPro:IPR011527|InterPro:IPR030255) /// 0008152 // metabolic process (GO_REF:0000002 [IEA] InterPro:IPR003439|InterPro:IPR017871) /// 0006810 // transport (PMID:10837493 [IDA]) /// 0006779 // porphyrin-containing compound biosynthetic process (PMID:17006453 [IDA]) /// 0015886 // heme transport (PMID:17661442 [IDA]) /// 0055085 // transme…	0005768 // endosome (GO_REF:0000024 [ISS] UniProtKB:Q9DC29) /// 0005739 // mitochondrion (PMID:18279659 [IDA]) /// 0070062 // extracellular vesicular exosome (PMID:19056867 [IDA]) /// 0005794 // Golgi apparatus (PMID:18279659 [IDA]) /// 0016021 // integral to membrane (GO_REF:0000002 [IEA] InterPro:IPR011527|InterPro:IPR030255) /// 0005794 // Golgi apparatus (PMID:22226084 [IDA]) /// 0005741 // m…	0005524 // ATP binding (GO_REF:0000002 [IEA] InterPro:IPR030255) /// 0015562 // efflux transmembrane transporter activity (PMID:17661442 [IDA]) /// 0015439 // heme-transporting ATPase activity (PMID:17006453 [IMP]) /// 0042626 // ATPase activity, coupled to transmembrane movement of substances (GO_REF:0000002 [IEA] InterPro:IPR030255) /// 0005524 // ATP binding (GO_REF:0000038 [IEA] UniProtKB-KW:…	ATP-binding cassette sub-family B member 6, mitochondrial	H7BXK9_HUMAN|ABCB6	protein	taxon:9606	20150328	UniProt
ACACA_1	-3	7.57918e-08	-2.6757	5.9475e-06	0.00173268	1.66604e-06
ACE2	-5.33333	1.24592e-06	-4.67976	3.32897e-06	0.0284829	2.25339e-05	UniProtKB	Q9BYF1	ACE2	1903598 /// 0046718 // viral entry into host cell (PMID:15165741 [TAS]) /// 0032800 // receptor biosynthetic process (PMID:18258853 [IMP]) /// 0042312 // regulation of vasodilation (PMID:15380922 [IC] GO:0004180) /// 0042127 // regulation of cell proliferation (PMID:17703127 [TAS]) /// 0002003 // angiotensin maturation (Reactome:REACT_147707 [TAS]) /// 0003051 // angiotensin-mediated drinking beh…	0005576 // extracellular region (PMID:10969042 [IDA]) /// 0070062 // extracellular vesicular exosome (PMID:19056867 [IDA]) /// 0045121 // membrane raft (PMID:18279660 [TAS]) /// 0070062 // extracellular vesicular exosome (PMID:23533145 [IDA]) /// 0009986 // cell surface (PMID:24227843 [IDA]) /// 0005886 // plasma membrane (Reactome:REACT_147733 [TAS]) /// 0005615 // extracellular space (PMID:1825…	0004180 // carboxypeptidase activity (PMID:15380922 [IDA]) /// 0004180 // carboxypeptidase activity (PMID:18258853 [IDA]) /// 0008241 // peptidyl-dipeptidase activity (PMID:10924499 [IDA]) /// 0004180 // carboxypeptidase activity (PMID:10924499 [IDA]) /// 0004180 // carboxypeptidase activity (PMID:15283675 [IDA]) /// 0001618 // viral receptor activity (PMID:24227843 [IMP]) /// 0008270 // zinc ion…	Angiotensin-converting enzyme 2	ACE2_HUMAN|ACE2|UNQ868/PRO1885	protein	taxon:9606	20080519	BHF-UCL
ACSM3	-2.71429	0.000538932	-2.4149	2.94306e-06	1	0.00546365	UniProtKB	H3BUF2, H3BSM0, Q53FZ2, H3BVD5, H3BV29	ACSM3	0008152 // metabolic process (GO_REF:0000002 [IEA] InterPro:IPR000873) /// 0008217 // regulation of blood pressure (PMID:7907320 [NAS]) /// 0042632 // cholesterol homeostasis (PMID:15361761 [NAS]) /// 0006633 // fatty acid biosynthetic process (GO_REF:0000019 [IEA] Ensembl:ENSMUSP00000102138)	0005759 // mitochondrial matrix (GO_REF:0000039 [IEA] UniProtKB-SubCell:SL-0170) /// 0005575 // cellular_component (GO_REF:0000015 [ND])	0047760 // butyrate-CoA ligase activity (GO_REF:0000003 [IEA] EC:6.2.1.2) /// 0003674 // molecular_function (GO_REF:0000015 [ND]) /// 0005524 // ATP binding (GO_REF:0000037 [IEA] UniProtKB-KW:KW-0067) /// 0003824 // catalytic activity (GO_REF:0000002 [IEA] InterPro:IPR000873) /// 0046872 // metal ion binding (GO_REF:0000037 [IEA] UniProtKB-KW:KW-0479) /// 0015645 // fatty acid ligase activity (GO…	Acyl-coenzyme A synthetase ACSM3, mitochondrial	H3BSM0_HUMAN|ACSM3	protein	taxon:9606	20150328	InterPro
ACSM4	-27	1.54294e-12	-21.7316	4.54092e-06	3.52731e-08	6.02959e-11	UniProtKB	P0C7M7	ACSM4	0006637 // acyl-CoA metabolic process (GO_REF:0000019 [IEA] Ensembl:ENSRNOP00000031354) /// 0006631 // fatty acid metabolic process (GO_REF:0000037 [IEA] UniProtKB-KW:KW-0276)	0005759 // mitochondrial matrix (GO_REF:0000039 [IEA] UniProtKB-SubCell:SL-0170)	0047760 // butyrate-CoA ligase activity (GO_REF:0000003 [IEA] EC:6.2.1.2) /// 0005524 // ATP binding (GO_REF:0000037 [IEA] UniProtKB-KW:KW-0067) /// 0046872 // metal ion binding (GO_REF:0000037 [IEA] UniProtKB-KW:KW-0479) /// 0004321 // fatty-acyl-CoA synthase activity (GO_REF:0000019 [IEA] Ensembl:ENSRNOP00000031354)	Acyl-coenzyme A synthetase ACSM4, mitochondrial	ACSM4_HUMAN|ACSM4	protein	taxon:9606	20150328	Ensembl
ACSS1	2.01313	2.42101e-50	2.24715	-5.00239e-05	5.53467e-46	2.67376e-48	UniProtKB	Q9NUB1	ACSS1	0044281 // small molecule metabolic process (Reactome:REACT_111217 [TAS]) /// 0019427 // acetyl-CoA biosynthetic process from acetate (GO_REF:0000002 [IEA] InterPro:IPR011904) /// 0006085 // acetyl-CoA biosynthetic process (PMID:16788062 [IDA]) /// 0006069 // ethanol oxidation (Reactome:REACT_34 [TAS]) /// 0006805 // xenobiotic metabolic process (Reactome:REACT_13433 [TAS]) /// 0019542 // propion…	0005759 // mitochondrial matrix (Reactome:REACT_21284 [TAS]) /// 0005759 // mitochondrial matrix (PMID:16788062 [IDA])	0005515 // protein binding (PMID:25416956 [IPI] UniProtKB:Q08AM6) /// 0005524 // ATP binding (GO_REF:0000037 [IEA] UniProtKB-KW:KW-0067) /// 0005515 // protein binding (PMID:19535340 [IPI] UniProtKB:Q9NTG7) /// 0005515 // protein binding (PMID:16788062 [IPI] UniProtKB:Q9NTG7) /// 0016208 // AMP binding (GO_REF:0000002 [IEA] InterPro:IPR011904) /// 0003987 // acetate-CoA ligase activity (PMID:1678…	Acetyl-coenzyme A synthetase 2-like, mitochondrial	ACS2L_HUMAN|ACSS1|ACAS2L|KIAA1846	protein	taxon:9606	20090826	UniProt
ACTG2	-2.625	1.50989e-08	-2.34518	7.40957e-06	0.000345176	3.67208e-07	UniProtKB	P63267	ACTG2	0006936 // muscle contraction (Reactome:REACT_20558 [TAS])	0005829 // cytosol (Reactome:REACT_20663 [TAS]) /// 0070062 // extracellular vesicular exosome (PMID:23533145 [IDA]) /// 0072562 // blood microparticle (PMID:22516433 [IDA]) /// 0005829 // cytosol (Reactome:REACT_20613 [TAS]) /// 0005856 // cytoskeleton (GO_REF:0000039 [IEA] UniProtKB-SubCell:SL-0090) /// 0005829 // cytosol (Reactome:REACT_20643 [TAS]) /// 0071944 // cell periphery (GO_REF:000001…	0005524 // ATP binding (GO_REF:0000037 [IEA] UniProtKB-KW:KW-0067)	Actin, gamma-enteric smooth muscle	ACTH_HUMAN|ACTG2|ACTA3|ACTL3|ACTSG	protein	taxon:9606	20150328	UniProt
ACTR5	-3.18182	0.00245921	-2.81064	1.99273e-06	1	0.0201001	UniProtKB	Q9H9F9	ACTR5	0006355 // regulation of transcription, DNA-dependent (GO_REF:0000037 [IEA] UniProtKB-KW:KW-0805) /// 0006310 // DNA recombination (GO_REF:0000037 [IEA] UniProtKB-KW:KW-0233) /// 0006302 // double-strand break repair (PMID:19014934 [IMP]) /// 0006351 // transcription, DNA-dependent (GO_REF:0000037 [IEA] UniProtKB-KW:KW-0804) /// 0070914 // UV-damage excision repair (PMID:20855601 [IMP])	0005737 // cytoplasm (PMID:19014934 [IDA]) /// 0005634 // nucleus (PMID:18026119 [IDA]) /// 0031011 // Ino80 complex (PMID:21303910 [IDA]) /// 0031011 // Ino80 complex (PMID:18026119 [IDA]) /// 0005634 // nucleus (PMID:19014934 [IDA])	0005515 // protein binding (PMID:20855601 [IPI] UniProtKB:Q9ULG1) /// 0005515 // protein binding (PMID:18163988 [IPI] UniProtKB:Q9H981) /// 0005515 // protein binding (PMID:16230350 [IPI] UniProtKB:Q9H981) /// 0005515 // protein binding (PMID:20855601 [IPI] UniProtKB:Q16531) /// 0005515 // protein binding (PMID:19014934 [IPI] UniProtKB:Q9ULG1)	Actin-related protein 5	ARP5_HUMAN|ACTR5|ARP5	protein	taxon:9606	20150330	IntAct
ADAM19	-2.656	3.59256e-18	-2.37602	1.68791e-05	8.21295e-14	2.1113e-16	UniProtKB	H0YC66, E5RIS2, Q9H013	ADAM19	0006509 // membrane protein ectodomain proteolysis (GO_REF:0000019 [IEA] Ensembl:ENSMUSP00000011400) /// 0007507 // heart development (GO_REF:0000019 [IEA] Ensembl:ENSMUSP00000011400) /// 0006508 // proteolysis (GO_REF:0000002 [IEA] InterPro:IPR001590|InterPro:IPR002870) /// 0006508 // proteolysis (GO_REF:0000002 [IEA] InterPro:IPR006586)	0016021 // integral to membrane (GO_REF:0000037 [IEA] UniProtKB-KW:KW-0812)	0017124 // SH3 domain binding (GO_REF:0000037 [IEA] UniProtKB-KW:KW-0729) /// 0004222 // metalloendopeptidase activity (GO_REF:0000002 [IEA] InterPro:IPR006586) /// 0004222 // metalloendopeptidase activity (GO_REF:0000002 [IEA] InterPro:IPR001590|InterPro:IPR002870) /// 0004222 // metalloendopeptidase activity (GO_REF:0000002 [IEA] InterPro:IPR001590|InterPro:IPR002870|InterPro:IPR006586) /// 000…	Disintegrin and metalloproteinase domain-containing protein 19	E5RIS2_HUMAN|ADAM19	protein	taxon:9606	20150328	InterPro
ADAMTS16	-3.375	0.00598862	-2.96452	1.58482e-06	1	0.0428903	UniProtKB	Q2XQZ0, Q8TE57	ADAMTS16	0006508 // proteolysis (GO_REF:0000002 [IEA] InterPro:IPR001590|InterPro:IPR002870) /// 0006508 // proteolysis (GO_REF:0000037 [IEA] UniProtKB-KW:KW-0645) /// 0001658 // branching involved in ureteric bud morphogenesis (GO_REF:0000019 [IEA] Ensembl:ENSMUSP00000079041)	0005578 // proteinaceous extracellular matrix (GO_REF:0000039 [IEA] UniProtKB-SubCell:SL-0111)	0008270 // zinc ion binding (GO_REF:0000002 [IEA] InterPro:IPR002870|InterPro:IPR013273) /// 0004222 // metalloendopeptidase activity (GO_REF:0000002 [IEA] InterPro:IPR001590|InterPro:IPR002870) /// 0008270 // zinc ion binding (GO_REF:0000002 [IEA] InterPro:IPR002870) /// 0004222 // metalloendopeptidase activity (GO_REF:0000002 [IEA] InterPro:IPR001590|InterPro:IPR002870|InterPro:IPR010294)	ADAMTS16s alternative splice form	Q2XQZ0_HUMAN|ADAMTS16	protein	taxon:9606	20150328	InterPro
ADAMTS4	-5.37037	5.69674e-18	-4.77647	1.00746e-05	1.30233e-13	3.30541e-16	UniProtKB	O75173, Q5VTW1	ADAMTS4	0006508 // proteolysis (GO_REF:0000019 [IEA] Ensembl:ENSMUSP00000106947) /// 0042742 // defense response to bacterium (GO_REF:0000019 [IEA] Ensembl:ENSMUSP00000106947) /// 0030198 // extracellular matrix organization (Reactome:REACT_118779 [TAS]) /// 0022617 // extracellular matrix disassembly (Reactome:REACT_118572 [TAS]) /// 0006508 // proteolysis (GO_REF:0000002 [IEA] InterPro:IPR002870) /// 0…	0005578 // proteinaceous extracellular matrix (GO_REF:0000039 [IEA] UniProtKB-SubCell:SL-0111) /// 0031012 // extracellular matrix (PMID:23658023 [IDA]) /// 0005576 // extracellular region (Reactome:REACT_169266 [TAS]) /// 0005615 // extracellular space (PMID:14744861 [IDA]) /// 0005576 // extracellular region (Reactome:REACT_169283 [TAS])	0008270 // zinc ion binding (GO_REF:0000002 [IEA] InterPro:IPR002870|InterPro:IPR013273) /// 0005515 // protein binding (PMID:18718938 [IPI] UniProtKB:O60687) /// 0008233 // peptidase activity (PMID:10751421 [TAS]) /// 0008237 // metallopeptidase activity (PMID:10356395 [TAS]) /// 0008270 // zinc ion binding (GO_REF:0000002 [IEA] InterPro:IPR002870) /// 0002020 // protease binding (PMID:14744861 …	A disintegrin and metalloproteinase with thrombospondin motifs 4	ATS4_HUMAN|ADAMTS4|KIAA0688|UNQ769/PRO1563	protein	taxon:9606	20030904	PINC
ADAMTS5	-6.4	4.12649e-05	-5.51815	2.31726e-06	0.943357	0.000554623	UniProtKB	Q9UNA0	ADAMTS5	0043687 // post-translational protein modification (Reactome:REACT_22161 [TAS]) /// 0042742 // defense response to bacterium (GO_REF:0000019 [IEA] Ensembl:ENSMUSP00000023611) /// 0036066 // protein O-linked fucosylation (Reactome:REACT_264269 [TAS]) /// 0044267 // cellular protein metabolic process (Reactome:REACT_17015 [TAS]) /// 0006508 // proteolysis (GO_REF:0000037 [IEA] UniProtKB-KW:KW-0645)…	0005578 // proteinaceous extracellular matrix (GO_REF:0000039 [IEA] UniProtKB-SubCell:SL-0111) /// 0005788 // endoplasmic reticulum lumen (Reactome:REACT_264479 [TAS]) /// 0005576 // extracellular region (Reactome:REACT_169266 [TAS]) /// 0005576 // extracellular region (Reactome:REACT_169283 [TAS]) /// 0005788 // endoplasmic reticulum lumen (Reactome:REACT_264081 [TAS])	0005178 // integrin binding (PMID:10438522 [TAS]) /// 0008237 // metallopeptidase activity (PMID:10438522 [TAS]) /// 0008270 // zinc ion binding (GO_REF:0000002 [IEA] InterPro:IPR002870|InterPro:IPR013273|InterPro:IPR013276) /// 0004222 // metalloendopeptidase activity (GO_REF:0000002 [IEA] InterPro:IPR001590|InterPro:IPR002870|InterPro:IPR010294) /// 0005515 // protein binding (PMID:22406378 [IP…	A disintegrin and metalloproteinase with thrombospondin motifs 5	ATS5_HUMAN|ADAMTS5|ADAMTS11|ADMP2	protein	taxon:9606	20150328	InterPro
ADCY5	-2.26415	1.56111e-05	-2.02313	5.33501e-06	0.356885	0.000229804	UniProtKB	B3KWA8, O95622, C9JRT8, C9JQ38	ADCY5	0045087 // innate immune response (Reactome:REACT_6802 [TAS]) /// 0007173 // epidermal growth factor receptor signaling pathway (Reactome:REACT_9417 [TAS]) /// 0008543 // fibroblast growth factor receptor signaling pathway (Reactome:REACT_355289 [TAS]) /// 0001973 // adenosine receptor signaling pathway (GO_REF:0000019 [IEA] Ensembl:ENSMUSP00000110563) /// 0007191 // adenylate cyclase-activating …	0005886 // plasma membrane (Reactome:REACT_19147 [TAS]) /// 0005886 // plasma membrane (Reactome:REACT_1963 [TAS]) /// 0005886 // plasma membrane (GO_REF:0000002 [IEA] InterPro:IPR009398|InterPro:IPR030672) /// 0016021 // integral to membrane (GO_REF:0000038 [IEA] UniProtKB-KW:KW-0812) /// 0005886 // plasma membrane (Reactome:REACT_1292 [TAS]) /// 0005886 // plasma membrane (Reactome:REACT_15547 …	0005524 // ATP binding (GO_REF:0000037 [IEA] UniProtKB-KW:KW-0067) /// 0004016 // adenylate cyclase activity (GO_REF:0000002 [IEA] InterPro:IPR009398) /// 0046872 // metal ion binding (GO_REF:0000037 [IEA] UniProtKB-KW:KW-0479) /// 0008179 // adenylate cyclase binding (GO_REF:0000024 [ISS] UniProtKB:P84309) /// 0000166 // nucleotide binding (GO_REF:0000038 [IEA] UniProtKB-KW:KW-0547) /// 0016849 …	Adenylate cyclase type 5	B3KWA8_HUMAN|ADCY5	protein	taxon:9606	20150328	UniProt
ADORA1	-2.26331	8.5721e-06	-2.02685	0.000247544	0.195967	0.000133492	UniProtKB	P30542, A0A087X173	ADORA1	0055118 // negative regulation of cardiac muscle contraction (GO_REF:0000019 [IEA] Ensembl:ENSRNOP00000004602) /// 0007399 // nervous system development (PMID:8450977 [TAS]) /// 0006909 // phagocytosis (PMID:8360491 [TAS]) /// 0007165 // signal transduction (PMID:1530647 [TAS]) /// 0007193 // adenylate cyclase-inhibiting G-protein coupled receptor signaling pathway (GO_REF:0000019 [IEA] Ensembl:E…	0016021 // integral to membrane (GO_REF:0000002 [IEA] InterPro:IPR000276|InterPro:IPR001068|InterPro:IPR001634|InterPro:IPR017452) /// 0048786 // presynaptic active zone (GO_REF:0000019 [IEA] Ensembl:ENSRNOP00000004602) /// 0005887 // integral to plasma membrane (PMID:1530647 [TAS]) /// 0016323 // basolateral plasma membrane (GO_REF:0000019 [IEA] Ensembl:ENSRNOP00000004602) /// 0042734 // presyna…	0046982 // protein heterodimerization activity (GO_REF:0000019 [IEA] Ensembl:ENSRNOP00000004602) /// 0031683 // G-protein beta/gamma-subunit complex binding (GO_REF:0000019 [IEA] Ensembl:ENSRNOP00000004602) /// 0005515 // protein binding (PMID:16481441 [IPI] UniProtKB:P29274) /// 0032795 // heterotrimeric G-protein binding (GO_REF:0000019 [IEA] Ensembl:ENSRNOP00000004602) /// 0004629 // phospholi…	Adenosine receptor A1	A0A087X173_HUMAN|ADORA1	protein	taxon:9606	20150328	InterPro
ADPGK	-2.7	0.000371445	-2.40147	2.77785e-06	1	0.00397863	UniProtKB	H3BRS6, H3BU35, Q9BRR6, H3BN66	ADPGK	0006096 // glycolysis (GO_REF:0000041 [IEA] UniPathway:UPA00109) /// 0016310 // phosphorylation (GO_REF:0000038 [IEA] UniProtKB-KW:KW-0418) /// 0016310 // phosphorylation (GO_REF:0000037 [IEA] UniProtKB-KW:KW-0418) /// 0005975 // carbohydrate metabolic process (GO_REF:0000002 [IEA] InterPro:IPR007666)	0005783 // endoplasmic reticulum (PMID:23168256 [IDA]) /// 0005576 // extracellular region (GO_REF:0000039 [IEA] UniProtKB-SubCell:SL-0243) /// 0016020 // membrane (PMID:19946888 [IDA])	0043843 // ADP-specific glucokinase activity (GO_REF:0000003 [IEA] EC:2.7.1.147) /// 0046872 // metal ion binding (GO_REF:0000037 [IEA] UniProtKB-KW:KW-0479) /// 0016301 // kinase activity (GO_REF:0000038 [IEA] UniProtKB-KW:KW-0418) /// 0016773 // phosphotransferase activity, alcohol group as acceptor (GO_REF:0000002 [IEA] InterPro:IPR007666)	ADP-dependent glucokinase, isoform CRA_e	H3BN66_HUMAN|ADPGK|hCG_1787419	protein	taxon:9606	20150328	InterPro
AGMAT	-17	0.000274675	-12.5065	1.39327e-06	1	0.00303497	UniProtKB	Q9BSE5	AGMAT	0044281 // small molecule metabolic process (Reactome:REACT_111217 [TAS]) /// 0006595 // polyamine metabolic process (Reactome:REACT_14820 [TAS]) /// 0097055 // agmatine biosynthetic process (Reactome:REACT_14800 [TAS]) /// 0008295 // spermidine biosynthetic process (GO_REF:0000037 [IEA] UniProtKB-KW:KW-0745) /// 0034641 // cellular nitrogen compound metabolic process (Reactome:REACT_13 [TAS]) //…	0070062 // extracellular vesicular exosome (PMID:23376485 [IDA]) /// 0005739 // mitochondrion (Reactome:REACT_14815 [TAS])	0008783 // agmatinase activity (GO_REF:0000003 [IEA] EC:3.5.3.11) /// 0046872 // metal ion binding (GO_REF:0000037 [IEA] UniProtKB-KW:KW-0479)	Agmatinase, mitochondrial	SPEB_HUMAN|AGMAT	protein	taxon:9606	20130528	Reactome
AGXT	-18.25	9.82969e-16	-15.4884	6.01168e-06	2.24717e-11	4.9937e-14	UniProtKB	P21549	AGXT	0046724 // oxalic acid secretion (GO_REF:0000019 [IEA] Ensembl:ENSMUSP00000027491) /// 0042853 // L-alanine catabolic process (PMID:17696873 [IDA]) /// 0019265 // glycine biosynthetic process, by transamination of glyoxylate (PMID:22198249 [IDA]) /// 0051384 // response to glucocorticoid stimulus (GO_REF:0000019 [IEA] Ensembl:ENSRNOP00000030340) /// 0046487 // glyoxylate metabolic process (Reacto…	0005782 // peroxisomal matrix (PMID:3418107 [IDA]) /// 0005777 // peroxisome (PMID:3709805 [IDA]) /// 0005759 // mitochondrial matrix (GO_REF:0000039 [IEA] UniProtKB-SubCell:SL-0170) /// 0005782 // peroxisomal matrix (PMID:22198249 [IDA]) /// 0005777 // peroxisome (PMID:1703535 [IDA]) /// 0005777 // peroxisome (PMID:9053548 [IDA]) /// 0005777 // peroxisome (PMID:7813517 [IDA]) /// 0005782 // pero…	0030170 // pyridoxal phosphate binding (PMID:17696873 [IDA]) /// 0016597 // amino acid binding (PMID:18492492 [IDA]) /// 0008453 // alanine-glyoxylate transaminase activity (PMID:2363689 [TAS]) /// 0005102 // receptor binding (PMID:20178365 [IPI] UniProtKB:P50542) /// 0008483 // transaminase activity (PMID:20133649 [IDA]) /// 0005515 // protein binding (PMID:15911627 [IPI] UniProtKB:P50542) /// 0…	Serine--pyruvate aminotransferase	SPYA_HUMAN|AGXT|AGT1|SPAT	protein	taxon:9606	20150328	UniProt
AGXT2	-12.5	1.04918e-05	-10.1176	1.99707e-06	0.239854	0.000160116	UniProtKB	Q9BYV1	AGXT2	0044281 // small molecule metabolic process (Reactome:REACT_111217 [TAS]) /// 0009436 // glyoxylate catabolic process (PMID:20018850 [IDA]) /// 0019481 // L-alanine catabolic process, by transamination (PMID:20018850 [IDA]) /// 0055086 // nucleobase-containing small molecule metabolic process (Reactome:REACT_1698 [TAS]) /// 0045429 // positive regulation of nitric oxide biosynthetic process (PMID…	0005759 // mitochondrial matrix (Reactome:REACT_25087 [TAS]) /// 0005739 // mitochondrion (PMID:24586340 [IDA]) /// 0005739 // mitochondrion (PMID:20018850 [IDA])	0008453 // alanine-glyoxylate transaminase activity (Reactome:REACT_25087 [TAS]) /// 0008453 // alanine-glyoxylate transaminase activity (PMID:24586340 [IDA]) /// 0008453 // alanine-glyoxylate transaminase activity (PMID:20018850 [IDA]) /// 0030170 // pyridoxal phosphate binding (GO_REF:0000002 [IEA] InterPro:IPR005814|InterPro:IPR015421|InterPro:IPR015422) /// 0016223 // beta-alanine-pyruvate tr…	Alanine--glyoxylate aminotransferase 2, mitochondrial	AGT2_HUMAN|AGXT2|AGT2	protein	taxon:9606	20120523	BHF-UCL
AHSG	-15.5714	1.30056e-50	-13.7304	1.77514e-05	2.97321e-46	1.44331e-48	UniProtKB	P02765, C9JV77	AHSG	0001501 // skeletal system development (PMID:12153747 [NAS]) /// 0006953 // acute-phase response (PMID:12153747 [IDA]) /// 0050727 // regulation of inflammatory response (PMID:12642050 [IMP]) /// 0030502 // negative regulation of bone mineralization (GO_REF:0000024 [ISS] UniProtKB:P29699) /// 0006907 // pinocytosis (PMID:12773197 [NAS]) /// 0046627 // negative regulation of insulin receptor signa…	0070062 // extracellular vesicular exosome (PMID:19056867 [IDA]) /// 0070062 // extracellular vesicular exosome (PMID:23533145 [IDA]) /// 0005615 // extracellular space (PMID:16502470 [IDA]) /// 0005615 // extracellular space (PMID:11922920 [NAS]) /// 0072562 // blood microparticle (PMID:22516433 [IDA]) /// 0070062 // extracellular vesicular exosome (PMID:23376485 [IDA]) /// 0005615 // extracellu…	0004869 // cysteine-type endopeptidase inhibitor activity (GO_REF:0000002 [IEA] InterPro:IPR000010) /// 0019210 // kinase inhibitor activity (PMID:12203945 [NAS])	Alpha-2-HS-glycoprotein	C9JV77_HUMAN|AHSG	protein	taxon:9606	20150328	InterPro
AKR1C1	-8	0.00234996	-6.51332	1.2076e-06	1	0.0193246	UniProtKB	H0Y804, A6NHU4, A0A0A0MT30, Q04828	AKR1C1	0015721 // bile acid and bile salt transport (PMID:8486699 [TAS]) /// 0030299 // intestinal cholesterol absorption (PMID:8486699 [TAS]) /// 0051260 // protein homooligomerization (PMID:8486699 [IDA]) /// 0055114 // oxidation-reduction process (GO_REF:0000002 [IEA] InterPro:IPR018170|InterPro:IPR020471) /// 0042448 // progesterone metabolic process (PMID:21232532 [IDA]) /// 0071395 // cellular res…	0005829 // cytosol (Reactome:REACT_160311 [TAS]) /// 0070062 // extracellular vesicular exosome (PMID:23533145 [IDA]) /// 0005829 // cytosol (PMID:8486699 [IDA]) /// 0070062 // extracellular vesicular exosome (PMID:23376485 [IDA])	0004032 // alditol:NADP+ 1-oxidoreductase activity (PMID:21232532 [IDA]) /// 0047086 // ketosteroid monooxygenase activity (PMID:21232532 [IDA]) /// 0047042 // androsterone dehydrogenase (B-specific) activity (PMID:8486699 [IDA]) /// 0047115 // trans-1,2-dihydrobenzene-1,2-diol dehydrogenase activity (PMID:8486699 [IDA]) /// 0004033 // aldo-keto reductase (NADP) activity (PMID:7789999 [TAS]) /// …	Aldo-keto reductase family 1 member C1	A0A0A0MT30_HUMAN|AKR1C1	protein	taxon:9606	20150328	InterPro
ALB	-29.7917	1.09869e-303	-26.6172	0.000241472	2.51171e-299	1.65244e-301	UniProtKB	D6RHD5, A0A0C4DGB6, P02768, H7C013, A0A087WWT3, C9JKR2, B7WNR0, H0YA55	ALB	0001895 // retina homeostasis (PMID:23580065 [IEP]) /// 0009267 // cellular response to starvation (PMID:16245148 [IDA]) /// 0043252 // sodium-independent organic anion transport (Reactome:REACT_23988 [TAS]) /// 0046689 // response to mercury ion (GO_REF:0000019 [IEA] Ensembl:ENSRNOP00000003921) /// 0042157 // lipoprotein metabolic process (Reactome:REACT_6823 [TAS]) /// 0044281 // small molecule…	0005604 // basement membrane (GO_REF:0000019 [IEA] Ensembl:ENSRNOP00000003921) /// 0005615 // extracellular space (PMID:22664934 [IDA]) /// 0005615 // extracellular space (PMID:23580065 [IDA]) /// 0005634 // nucleus (PMID:21630459 [IDA]) /// 0005615 // extracellular space (GO_REF:0000002 [IEA] InterPro:IPR000264|InterPro:IPR014760|InterPro:IPR020858|InterPro:IPR021177) /// 0005576 // extracellula…	0005504 // fatty acid binding (PMID:16289007 [IDA]) /// 0003677 // DNA binding (PMID:16405401 [IDA]) /// 0005504 // fatty acid binding (PMID:16413837 [IDA]) /// 0008144 // drug binding (PMID:16413734 [IDA]) /// 0008144 // drug binding (PMID:10940303 [NAS]) /// 0051087 // chaperone binding (PMID:19996109 [IPI] UniProtKB:P10909) /// 0005515 // protein binding (PMID:23384347 [IPI] UniProtKB:P02786) …	Serum albumin	A0A087WWT3_HUMAN|ALB	protein	taxon:9606	20150328	InterPro
ALDOB	-387.947	0	-345.928	0.00193385	0	0	UniProtKB	P05062, A0A087WXX2	ALDOB	0030388 // fructose 1,6-bisphosphate metabolic process (PMID:10625657 [IDA]) /// 0061621 /// 0061624 /// 0006096 // glycolysis (GO_REF:0000041 [IEA] UniPathway:UPA00109) /// 0006094 // gluconeogenesis (Reactome:REACT_1520 [TAS]) /// 0070072 // vacuolar proton-transporting V-type ATPase complex assembly (PMID:17576770 [IGI]) /// 0006000 // fructose metabolic process (Reactome:REACT_355390 [TAS]) /…	0070062 // extracellular vesicular exosome (PMID:23533145 [IDA]) /// 0005829 // cytosol (Reactome:REACT_2013 [TAS]) /// 0005829 // cytosol (Reactome:REACT_235 [TAS]) /// 0005829 // cytosol (Reactome:REACT_1602 [TAS]) /// 0070062 // extracellular vesicular exosome (PMID:23376485 [IDA]) /// 0034451 // centriolar satellite (PMID:18000879 [IDA]) /// 0005815 // microtubule organizing center (PMID:1800…	0004332 // fructose-bisphosphate aldolase activity (PMID:10625657 [IDA]) /// 0005515 // protein binding (PMID:18000879 [IPI] UniProtKB:Q96RK4) /// 0005515 // protein binding (PMID:18000879 [IPI] UniProtKB:Q8IWZ6) /// 0070061 // fructose binding (PMID:10625657 [IMP]) /// 0005515 // protein binding (PMID:18000879 [IPI] UniProtKB:Q8NFJ9) /// 0051117 // ATPase binding (PMID:17576770 [IDA]) /// 000433…	Fructose-bisphosphate aldolase	A0A087WXX2_HUMAN|ALDOB	protein	taxon:9606	20150328	UniProt
AMBP	-19.4	2.9609e-46	-16.9961	1.6038e-05	6.76892e-42	3.14834e-44	UniProtKB	S4R471, S4R3Y4, P02760	AMBP	0050777 // negative regulation of immune response (PMID:10097787 [NAS]) /// 0042167 // heme catabolic process (PMID:11877257 [NAS]) /// 0010951 // negative regulation of endopeptidase activity (GO_REF:0000002 [IEA] InterPro:IPR002223) /// 0007565 // female pregnancy (PMID:10097787 [NAS]) /// 0016032 // viral reproduction (GO_REF:0000037 [IEA] UniProtKB-KW:KW-0945) /// 0010951 // negative regulati…	0070062 // extracellular vesicular exosome (PMID:19056867 [IDA]) /// 0070062 // extracellular vesicular exosome (PMID:23533145 [IDA]) /// 0009986 // cell surface (GO_REF:0000019 [IEA] Ensembl:ENSRNOP00000009248) /// 0005886 // plasma membrane (PMID:12817471 [IDA]) /// 0005576 // extracellular region (Reactome:REACT_160079 [TAS]) /// 0005576 // extracellular region (GO_REF:0000038 [IEA] UniProtKB-…	0042803 // protein homodimerization activity (PMID:11883904 [IPI] UniProtKB:P02760) /// 0004867 // serine-type endopeptidase inhibitor activity (GO_REF:0000002 [IEA] InterPro:IPR002223) /// 0019855 // calcium channel inhibitor activity (PMID:12817471 [NAS]) /// 0046904 // calcium oxalate binding (PMID:14516400 [NAS]) /// 0036094 // small molecule binding (GO_REF:0000002 [IEA] InterPro:IPR002345) …	Protein AMBP	AMBP_HUMAN|AMBP|HCP|ITIL	protein	taxon:9606	20090406	UniProt
AMDHD1	-6.5	0.000103729	-5.55232	1.8889e-06	1	0.0012715	UniProtKB	H0YI62, Q96NU7	AMDHD1	0044281 // small molecule metabolic process (Reactome:REACT_111217 [TAS]) /// 0019557 // histidine catabolic process to glutamate and formate (GO_REF:0000041 [IEA] UniPathway:UPA00379) /// 0019556 // histidine catabolic process to glutamate and formamide (GO_REF:0000041 [IEA] UniPathway:UPA00379) /// 0006548 // histidine catabolic process (Reactome:REACT_1249 [TAS]) /// 0008152 // metabolic proce…	0005829 // cytosol (Reactome:REACT_573 [TAS])	0003674 // molecular_function (GO_REF:0000015 [ND]) /// 0046872 // metal ion binding (GO_REF:0000037 [IEA] UniProtKB-KW:KW-0479) /// 0016810 // hydrolase activity, acting on carbon-nitrogen (but not peptide) bonds (GO_REF:0000002 [IEA] InterPro:IPR011059) /// 0050480 // imidazolonepropionase activity (GO_REF:0000003 [IEA] EC:3.5.2.7)	Probable imidazolonepropionase	H0YI62_HUMAN|AMDHD1	protein	taxon:9606	20150328	GOC
ANGPT2	-2.59091	0.000901242	-2.3063	2.84511e-06	1	0.00863146	UniProtKB	O15123, E7EVQ3	ANGPT2	0009612 // response to mechanical stimulus (GO_REF:0000019 [IEA] Ensembl:ENSRNOP00000022774) /// 0050900 // leukocyte migration (Reactome:REACT_12051 [TAS]) /// 0048014 // Tie receptor signaling pathway (PMID:19922791 [IDA]) /// 0043537 // negative regulation of blood vessel endothelial cell migration (PMID:9660821 [IDA]) /// 0001525 // angiogenesis (GO_REF:0000019 [IEA] Ensembl:ENSMUSP0000003384…	0005886 // plasma membrane (GO_REF:0000019 [IEA] Ensembl:ENSRNOP00000022774) /// 0005576 // extracellular region (Reactome:REACT_12547 [TAS]) /// 0005634 // nucleus (GO_REF:0000019 [IEA] Ensembl:ENSRNOP00000022774) /// 0042995 // cell projection (GO_REF:0000019 [IEA] Ensembl:ENSRNOP00000022774) /// 0005615 // extracellular space (PMID:9660821 [IDA])	0005102 // receptor binding (PMID:10766762 [TAS]) /// 0046872 // metal ion binding (GO_REF:0000037 [IEA] UniProtKB-KW:KW-0479) /// 0005102 // receptor binding (PMID:9204896 [TAS]) /// 0030971 // receptor tyrosine kinase binding (PMID:19922791 [IPI] UniProtKB:Q02763) /// 0030971 // receptor tyrosine kinase binding (GO_REF:0000002 [IEA] InterPro:IPR028844) /// 0005515 // protein binding (PMID:20708…	Angiopoietin-2	E7EVQ3_HUMAN|ANGPT2	protein	taxon:9606	20150328	InterPro
ANGPTL1	1.95238	0.0051532	2.16542	-2.17377e-06	1	0.0378194	UniProtKB	O95841	ANGPTL1	0007169 // transmembrane receptor protein tyrosine kinase signaling pathway (GO_REF:0000019 [IEA] Ensembl:ENSMUSP00000027885)	0070062 // extracellular vesicular exosome (PMID:19199708 [IDA]) /// 0005615 // extracellular space (PMID:10025962 [IDA])	0005102 // receptor binding (GO_REF:0000019 [IEA] Ensembl:ENSMUSP00000027885)	Angiopoietin-related protein 1	ANGL1_HUMAN|ANGPTL1|ANG3|ANGPT3|ARP1|PSEC0154|UNQ162/PRO188	protein	taxon:9606	20150328	Ensembl
ANKRD1	-9.3096	0	-8.33658	0.00139282	0	0	UniProtKB	Q15327	ANKRD1	0045944 // positive regulation of transcription from RNA polymerase II promoter (PMID:20599664 [IDA]) /// 0071356 // cellular response to tumor necrosis factor (PMID:7730328 [IDA]) /// 0071347 // cellular response to interleukin-1 (PMID:7730328 [IDA]) /// 0035914 // skeletal muscle cell differentiation (GO_REF:0000019 [IEA] Ensembl:ENSMUSP00000025718) /// 0071456 // cellular response to hypoxia (…	0005634 // nucleus (PMID:12054667 [IDA]) /// 0005737 // cytoplasm (PMID:17239933 [IDA]) /// 0005634 // nucleus (PMID:7730328 [IDA]) /// 0005737 // cytoplasm (PMID:12054667 [IDA]) /// 0005654 // nucleoplasm (Reactome:REACT_115878 [TAS]) /// 0031674 // I band (PMID:19525294 [ISS] UniProtKB:Q8R560) /// 0005667 // transcription factor complex (GO_REF:0000019 [IEA] Ensembl:ENSMUSP00000025718) /// 0005…	0042826 // histone deacetylase binding (PMID:20599664 [IPI] UniProtKB:O09106) /// 0001085 // RNA polymerase II transcription factor binding (PMID:20599664 [IPI] UniProtKB:Q9Z0S2) /// 0005515 // protein binding (PMID:11309420 [IPI] UniProtKB:Q86TC9) /// 0005515 // protein binding (PMID:19608030 [IPI] UniProtKB:Q14192) /// 0001105 // RNA polymerase II transcription coactivator activity (PMID:205996…	Ankyrin repeat domain-containing protein 1	ANKR1_HUMAN|ANKRD1|C193|CARP|HA1A2	protein	taxon:9606	20150328	Ensembl
ANKRD37	-2.64286	0.00660122	-2.34417	1.87432e-06	1	0.0466637	UniProtKB	Q7Z713	ANKRD37		0005634 // nucleus (GO_REF:0000039 [IEA] UniProtKB-SubCell:SL-0191) /// 0005737 // cytoplasm (GO_REF:0000039 [IEA] UniProtKB-SubCell:SL-0086)		Ankyrin repeat domain-containing protein 37	ANR37_HUMAN|ANKRD37|LPR2BP	protein	taxon:9606	20150328	UniProt
ANKZF1	1.91667	4.70959e-15	2.13825	-1.56023e-05	1.07666e-10	2.26189e-13	UniProtKB	C9JS61, Q9H8Y5, C9K022	ANKZF1		0016020 // membrane (PMID:19946888 [IDA])	0005515 // protein binding (PMID:22190034 [IPI] UniProtKB:Q9Q2G4) /// 0046872 // metal ion binding (GO_REF:0000002 [IEA] InterPro:IPR007087) /// 0046872 // metal ion binding (GO_REF:0000037 [IEA] UniProtKB-KW:KW-0479)	Ankyrin repeat and zinc finger domain-containing protein 1	C9JS61_HUMAN|ANKZF1	protein	taxon:9606	20150328	InterPro
APOA1_2	-2.33333	0.000215597	-2.08255	3.84225e-06	1	0.00244603
APOA2	-4.33333	0.0021026	-3.77166	1.693e-06	1	0.0176434	UniProtKB	V9GYG9, V9GYE3, V9GYS1, V9GYM3, P02652, V9GYC1	APOA2	0060192 // negative regulation of lipase activity (PMID:14967812 [IDA]) /// 0006656 // phosphatidylcholine biosynthetic process (PMID:14967812 [IDA]) /// 0051384 // response to glucocorticoid stimulus (GO_REF:0000019 [IEA] Ensembl:ENSRNOP00000004662) /// 0018206 // peptidyl-methionine modification (PMID:12576517 [IDA]) /// 0034380 // high-density lipoprotein particle assembly (PMID:218942 [IDA]) …	0070062 // extracellular vesicular exosome (PMID:19199708 [IDA]) /// 0005576 // extracellular region (Reactome:REACT_160186 [TAS]) /// 0034364 // high-density lipoprotein particle (PMID:3104518 [IDA]) /// 0005576 // extracellular region (Reactome:REACT_6734 [TAS]) /// 0005788 // endoplasmic reticulum lumen (Reactome:REACT_6915 [TAS]) /// 0005576 // extracellular region (Reactome:REACT_160168 [TAS…	0031210 // phosphatidylcholine binding (PMID:17264082 [IDA]) /// 0005543 // phospholipid binding (PMID:218942 [IDA]) /// 0060228 // phosphatidylcholine-sterol O-acyltransferase activator activity (PMID:14967812 [IDA]) /// 0008035 // high-density lipoprotein particle binding (GO_REF:0000019 [IEA] Ensembl:ENSMUSP00000106953) /// 0034190 // apolipoprotein receptor binding (PMID:11162594 [IPI] UniPro…	Apolipoprotein A-II	APOA2_HUMAN|APOA2	protein	taxon:9606	20130528	Reactome
APOA4	-14.375	6.01448e-53	-12.701	1.86081e-05	1.37497e-48	6.74005e-51	UniProtKB	P06727	APOA4	0033344 // cholesterol efflux (PMID:1935934 [IDA]) /// 0010898 // positive regulation of triglyceride catabolic process (PMID:2307668 [IDA]) /// 0046470 // phosphatidylcholine metabolic process (PMID:1935934 [IDA]) /// 0034445 // negative regulation of plasma lipoprotein particle oxidation (PMID:16945374 [IDA]) /// 0010873 // positive regulation of cholesterol esterification (PMID:1935934 [IDA]) …	0005576 // extracellular region (Reactome:REACT_160186 [TAS]) /// 0034364 // high-density lipoprotein particle (PMID:3095477 [IDA]) /// 0005576 // extracellular region (Reactome:REACT_6734 [TAS]) /// 0005788 // endoplasmic reticulum lumen (Reactome:REACT_6915 [TAS]) /// 0005576 // extracellular region (Reactome:REACT_160168 [TAS]) /// 0005769 // early endosome (Reactome:REACT_160239 [TAS]) /// 00…	0017127 // cholesterol transporter activity (PMID:1935934 [IDA]) /// 0005515 // protein binding (PMID:24311788 [IPI] UniProtKB:P20393) /// 0015485 // cholesterol binding (GO_REF:0000033 [IBA] PANTHER:PTN000439006) /// 0008289 // lipid binding (PMID:16159879 [IMP]) /// 0005319 // lipid transporter activity (PMID:3080432 [TAS]) /// 0031210 // phosphatidylcholine binding (PMID:11940599 [IDA]) /// 00…	Apolipoprotein A-IV	APOA4_HUMAN|APOA4	protein	taxon:9606	20130528	Reactome
APOA5	-28	1.31458e-42	-24.1638	1.41491e-05	3.00527e-38	1.34766e-40	UniProtKB	Q6Q788, C9JZZ0	APOA5	0033344 // cholesterol efflux (GO_REF:0000033 [IBA] PANTHER:PTN000439006) /// 0034370 // triglyceride-rich lipoprotein particle remodeling (GO_REF:0000019 [IEA] Ensembl:ENSMUSP00000113413) /// 0046470 // phosphatidylcholine metabolic process (GO_REF:0000033 [IBA] PANTHER:PTN000439034) /// 0006641 // triglyceride metabolic process (PMID:17142127 [IMP]) /// 0042246 // tissue regeneration (PMID:1157…	0034361 // very-low-density lipoprotein particle (PMID:15528295 [IDA]) /// 0005576 // extracellular region (PMID:11577099 [IDA]) /// 0005615 // extracellular space (PMID:19121291 [IDA]) /// 0005576 // extracellular region (Reactome:REACT_115631 [TAS]) /// 0034362 // low-density lipoprotein particle (PMID:15528295 [IDA]) /// 0042627 // chylomicron (PMID:15528295 [IDA]) /// 0005576 // extracellular…	0060230 // lipoprotein lipase activator activity (PMID:18635818 [IDA]) /// 0060228 // phosphatidylcholine-sterol O-acyltransferase activator activity (GO_REF:0000033 [IBA] PANTHER:PTN000439006) /// 0070325 // lipoprotein particle receptor binding (PMID:18635818 [IPI] UniProtKB:P98165) /// 0015485 // cholesterol binding (GO_REF:0000033 [IBA] PANTHER:PTN000439006) /// 0070325 // lipoprotein particl…	Apolipoprotein A-V	C9JZZ0_HUMAN|APOA5	protein	taxon:9606	20150328	UniProt
APOC3	-21.9355	5.17014e-26	-19.5037	5.66125e-05	1.18195e-21	3.99306e-24	UniProtKB	B0YIW2, C9J2Q0, P02656	APOC3	0010897 // negative regulation of triglyceride catabolic process (PMID:3973011 [IDA]) /// 0034379 // very-low-density lipoprotein particle assembly (PMID:18399797 [TAS]) /// 0050995 // negative regulation of lipid catabolic process (PMID:15576844 [IDA]) /// 0051005 // negative regulation of lipoprotein lipase activity (PMID:11060345 [IDA]) /// 0042953 // lipoprotein transport (GO_REF:0000019 [IEA…	0005576 // extracellular region (GO_REF:0000002 [IEA] InterPro:IPR008403) /// 0005576 // extracellular region (Reactome:REACT_160272 [TAS]) /// 0005576 // extracellular region (Reactome:REACT_6727 [TAS]) /// 0005615 // extracellular space (PMID:11060345 [IDA]) /// 0070062 // extracellular vesicular exosome (PMID:23533145 [IDA]) /// 0005576 // extracellular region (Reactome:REACT_13783 [TAS]) /// …	0008289 // lipid binding (GO_REF:0000002 [IEA] InterPro:IPR008403) /// 0055102 // lipase inhibitor activity (PMID:18635818 [IDA]) /// 0055102 // lipase inhibitor activity (PMID:3973011 [IDA]) /// 0055102 // lipase inhibitor activity (PMID:15576844 [IDA]) /// 0055102 // lipase inhibitor activity (PMID:182536 [IDA]) /// 0070653 // high-density lipoprotein particle receptor binding (PMID:9254056 [IP…	Apolipoprotein C-III	B0YIW2_HUMAN|APOC3	protein	taxon:9606	20150328	InterPro
APOE	-4.21387	7.32422e-61	-3.77004	4.70021e-05	1.67439e-56	8.63087e-59	UniProtKB	P02649, E9PEV4, H0Y7L5, E7ERP7	APOE	0015909 // long-chain fatty acid transport (PMID:24345162 [IDA]) /// 0051055 // negative regulation of lipid biosynthetic process (PMID:12042316 [IDA]) /// 0002021 // response to dietary excess (GO_REF:0000019 [IEA] Ensembl:ENSMUSP00000133302) /// 0034372 // very-low-density lipoprotein particle remodeling (PMID:15654758 [IDA]) /// 0006874 // cellular calcium ion homeostasis (GO_REF:0000019 [IEA]…	0005576 // extracellular region (Reactome:REACT_6865 [TAS]) /// 0005737 // cytoplasm (PMID:9622609 [TAS]) /// 0005737 // cytoplasm (PMID:8083695 [NAS]) /// 0005635 // nuclear envelope (GO_REF:0000019 [IEA] Ensembl:ENSRNOP00000050968) /// 0005874 // microtubule (GO_REF:0000019 [IEA] Ensembl:ENSRNOP00000050968) /// 0005576 // extracellular region (Reactome:REACT_160186 [TAS]) /// 0005576 // extrace…	0071813 // lipoprotein particle binding (GO_REF:0000019 [IEA] Ensembl:ENSMUSP00000133302) /// 0015485 // cholesterol binding (GO_REF:0000033 [IBA] PANTHER:PTN000439006) /// 0005515 // protein binding (PMID:8245722 [IPI] UniProtKB:P02652) /// 0005515 // protein binding (PMID:25122793 [IPI] UniProtKB:P27958:PRO_0000037569) /// 0050750 // low-density lipoprotein particle receptor binding (PMID:21017…	Apolipoprotein E	E7ERP7_HUMAN|APOE	protein	taxon:9606	20150328	UniProt
APON	-11.5	3.5886e-05	-9.31668	1.82164e-06	0.82039	0.000491251
AQP4	-3.66129	1.25482e-19	-3.27027	1.38394e-05	2.86864e-15	7.71139e-18	UniProtKB	V9PBN7, P55087, J3KRM4	AQP4	0071346 // cellular response to interferon-gamma (PMID:17645239 [IDA]) /// 0007565 // female pregnancy (GO_REF:0000019 [IEA] Ensembl:ENSRNOP00000063720) /// 0007605 // sensory perception of sound (GO_REF:0000019 [IEA] Ensembl:ENSMUSP00000078088) /// 0042538 // hyperosmotic salinity response (GO_REF:0000019 [IEA] Ensembl:ENSRNOP00000063720) /// 0071392 // cellular response to estradiol stimulus (G…	0016323 // basolateral plasma membrane (GO_REF:0000033 [IBA] PANTHER:PTN000440781) /// 0005886 // plasma membrane (Reactome:REACT_23851 [TAS]) /// 0005886 // plasma membrane (PMID:16814974 [IDA]) /// 0043234 // protein complex (GO_REF:0000019 [IEA] Ensembl:ENSRNOP00000063720) /// 0030315 // T-tubule (GO_REF:0000019 [IEA] Ensembl:ENSRNOP00000063720) /// 0016021 // integral to membrane (GO_REF:0000…	0015250 // water channel activity (Reactome:REACT_24005 [EXP]) /// 0015250 // water channel activity (GO_REF:0000033 [IBA] PANTHER:PTN000440615) /// 0005215 // transporter activity (GO_REF:0000002 [IEA] InterPro:IPR000425|InterPro:IPR022357) /// 0005372 // water transmembrane transporter activity (PMID:7559426 [TAS]) /// 0015254 // glycerol channel activity (GO_REF:0000033 [IBA] PANTHER:PTN000440…	Aquaporin-4	J3KRM4_HUMAN|AQP4	protein	taxon:9606	20150328	InterPro
ARG2	-5.71429	9.64014e-11	-5.04919	5.64623e-06	2.20383e-06	3.09527e-09	UniProtKB	P78540	ARG2	0044281 // small molecule metabolic process (Reactome:REACT_111217 [TAS]) /// 0006809 // nitric oxide biosynthetic process (PMID:8898077 [TAS]) /// 0000050 // urea cycle (GO_REF:0000041 [IEA] UniPathway:UPA00158) /// 0001657 // ureteric bud development (GO_REF:0000019 [IEA] Ensembl:ENSMUSP00000021550) /// 0006941 // striated muscle contraction (GO_REF:0000019 [IEA] Ensembl:ENSMUSP00000021550) ///…	0005739 // mitochondrion (PMID:8898077 [TAS]) /// 0005759 // mitochondrial matrix (Reactome:REACT_21325 [TAS])	0004053 // arginase activity (Reactome:REACT_21325 [EXP]) /// 0046872 // metal ion binding (GO_REF:0000037 [IEA] UniProtKB-KW:KW-0479) /// 0004053 // arginase activity (PMID:16128822 [IMP])	Arginase-2, mitochondrial	ARGI2_HUMAN|ARG2	protein	taxon:9606	20150321	UniProt
ARHGAP24	-2.26154	5.07186e-12	-2.02349	1.30561e-05	1.15948e-07	1.86711e-10	UniProtKB	D6RCP5, D6RHH1, Q8N264, D6RBC2	ARHGAP24	0007165 // signal transduction (GO_REF:0000002 [IEA] InterPro:IPR000198|InterPro:IPR008936) /// 0030154 // cell differentiation (GO_REF:0000037 [IEA] UniProtKB-KW:KW-0221) /// 0035313 // wound healing, spreading of epidermal cells (GO_REF:0000019 [IEA] Ensembl:ENSMUSP00000092138) /// 0051056 // regulation of small GTPase mediated signal transduction (Reactome:REACT_11051 [TAS]) /// 0043547 // pos…	0042995 // cell projection (GO_REF:0000039 [IEA] UniProtKB-SubCell:SL-0280) /// 0005925 // focal adhesion (GO_REF:0000039 [IEA] UniProtKB-SubCell:SL-0118) /// 0005829 // cytosol (Reactome:REACT_9982 [TAS]) /// 0005622 // intracellular (GO_REF:0000002 [IEA] InterPro:IPR008936) /// 0005856 // cytoskeleton (GO_REF:0000039 [IEA] UniProtKB-SubCell:SL-0090)	0005515 // protein binding (PMID:17500595 [IPI] UniProtKB:P42858) /// 0005096 // GTPase activator activity (GO_REF:0000037 [IEA] UniProtKB-KW:KW-0343) /// 0005515 // protein binding (PMID:16862148 [IPI] UniProtKB:P21333)	Rho GTPase-activating protein 24	D6RBC2_HUMAN|ARHGAP24	protein	taxon:9606	20150328	InterPro
ARHGAP26	-5.5	0.000910594	-4.7067	1.53802e-06	1	0.00868465	UniProtKB	H7C205, H7C3P8, C9J6V4, Q9UNA1, H7BZE1, H0Y835, H7BZZ0, H7C1J1, H0Y4P9, F8W8N5	ARHGAP26	0007165 // signal transduction (GO_REF:0000002 [IEA] InterPro:IPR000198|InterPro:IPR008936) /// 0043547 // positive regulation of GTPase activity (PMID:10908648 [NAS]) /// 0007009 // plasma membrane organization (GO_REF:0000002 [IEA] InterPro:IPR013606) /// 0030036 // actin cytoskeleton organization (GO_REF:0000002 [IEA] InterPro:IPR030061) /// 0030036 // actin cytoskeleton organization (PMID:119…	0005925 // focal adhesion (GO_REF:0000039 [IEA] UniProtKB-SubCell:SL-0118) /// 0005829 // cytosol (Reactome:REACT_9982 [TAS]) /// 0005622 // intracellular (GO_REF:0000002 [IEA] InterPro:IPR008936) /// 0005856 // cytoskeleton (GO_REF:0000039 [IEA] UniProtKB-SubCell:SL-0090) /// 0005575 // cellular_component (GO_REF:0000015 [ND])	0005096 // GTPase activator activity (PMID:10908648 [NAS]) /// 0005096 // GTPase activator activity (GO_REF:0000002 [IEA] InterPro:IPR030061) /// 0005543 // phospholipid binding (PMID:18954304 [IDA]) /// 0005515 // protein binding (PMID:25416956 [IPI] UniProtKB:O14613) /// 0005515 // protein binding (PMID:11432776 [IPI] UniProtKB:Q6P5Z2)	Rho GTPase-activating protein 26	C9J6V4_HUMAN|ARHGAP26	protein	taxon:9606	20150328	InterPro
ARHGEF37	2.35714	0.0020884	2.60184	-2.00422e-06	1	0.0175461	UniProtKB	A1IGU5, D6RJH4	ARHGEF37	0043547 // positive regulation of GTPase activity (GO_REF:0000037 [IEA] UniProtKB-KW:KW-0344) /// 0043547 // positive regulation of GTPase activity (GO_REF:0000002 [IEA] InterPro:IPR000219)	0005737 // cytoplasm (GO_REF:0000002 [IEA] InterPro:IPR004148)	0005089 // Rho guanyl-nucleotide exchange factor activity (GO_REF:0000002 [IEA] InterPro:IPR000219)	Rho guanine nucleotide exchange factor 37	ARH37_HUMAN|ARHGEF37	protein	taxon:9606	20150328	InterPro
ARL5B	-7.75	2.23655e-05	-6.60935	2.32749e-06	0.511297	0.000321167	UniProtKB	Q96KC2	ARL5B	0007264 // small GTPase mediated signal transduction (GO_REF:0000002 [IEA] InterPro:IPR024156)	0005622 // intracellular (GO_REF:0000002 [IEA] InterPro:IPR024156)	0005525 // GTP binding (GO_REF:0000037 [IEA] UniProtKB-KW:KW-0342)	ADP-ribosylation factor-like protein 5B	ARL5B_HUMAN|ARL5B|ARL8	protein	taxon:9606	20150328	UniProt
ARMC7	-4.75	0.00434375	-4.07248	1.27486e-06	1	0.0327191	UniProtKB	Q9H6L4	ARMC7		0005737 // cytoplasm (GO_REF:0000052 [IDA]) /// 0005634 // nucleus (GO_REF:0000033 [IBA] PANTHER:PTN000593603)	0005515 // protein binding (PMID:25416956 [IPI] UniProtKB:Q13829) /// 0005515 // protein binding (PMID:25416956 [IPI] UniProtKB:Q9P2A4) /// 0005515 // protein binding (PMID:25416956 [IPI] UniProtKB:Q13422) /// 0005515 // protein binding (PMID:25416956 [IPI] UniProtKB:Q8NA61) /// 0005515 // protein binding (PMID:16189514 [IPI] UniProtKB:Q16630) /// 0005515 // protein binding (PMID:25416956 [IPI] U…	Armadillo repeat-containing protein 7	ARMC7_HUMAN|ARMC7	protein	taxon:9606	20150330	IntAct
ASB5	-2.46488	4.39715e-14	-2.20736	0.000400693	1.00523e-09	1.97105e-12	UniProtKB	Q8WWX0	ASB5	0035556 // intracellular signal transduction (GO_REF:0000002 [IEA] InterPro:IPR001496) /// 0016567 // protein ubiquitination (GO_REF:0000041 [IEA] UniPathway:UPA00143)			Ankyrin repeat and SOCS box protein 5	ASB5_HUMAN|ASB5	protein	taxon:9606	20150321	UniProt
ASNS	-4.01	1.47959e-61	-3.58511	2.53804e-05	3.38249e-57	1.75259e-59	UniProtKB	P08243, C9JT45, F8WEJ5, C9J057	ASNS	0006541 // glutamine metabolic process (GO_REF:0000037 [IEA] UniProtKB-KW:KW-0315) /// 0008152 // metabolic process (GO_REF:0000002 [IEA] InterPro:IPR000583) /// 0001889 // liver development (GO_REF:0000019 [IEA] Ensembl:ENSRNOP00000010079) /// 0045931 // positive regulation of mitotic cell cycle (PMID:2569668 [IDA]) /// 0032870 // cellular response to hormone stimulus (GO_REF:0000019 [IEA] Ensem…	0005829 // cytosol (Reactome:REACT_277 [TAS]) /// 0005829 // cytosol (Reactome:REACT_115759 [TAS])	0004066 // asparagine synthase (glutamine-hydrolyzing) activity (Reactome:REACT_277 [EXP]) /// 0005524 // ATP binding (GO_REF:0000037 [IEA] UniProtKB-KW:KW-0067) /// 0004066 // asparagine synthase (glutamine-hydrolyzing) activity (PMID:2573597 [IDA]) /// 0004066 // asparagine synthase (glutamine-hydrolyzing) activity (PMID:2569668 [IDA]) /// 0004066 // asparagine synthase (glutamine-hydrolyzing) …	Asparagine synthetase [glutamine-hydrolyzing]	C9J057_HUMAN|ASNS	protein	taxon:9606	20150328	InterPro
ATAT1	-3.03571	1.37491e-06	-2.7043	4.71355e-06	0.0314318	2.46524e-05	UniProtKB	Q5SQI0	ATAT1	0045598 // regulation of fat cell differentiation (GO_REF:0000019 [IEA] Ensembl:ENSMUSP00000056383) /// 0006996 // organelle organization (Reactome:REACT_264135 [TAS]) /// 0007283 // spermatogenesis (GO_REF:0000019 [IEA] Ensembl:ENSMUSP00000056383) /// 1900227 // positive regulation of NLRP3 inflammasome complex assembly (GO_REF:0000019 [IEA] Ensembl:ENSMUSP00000056383) /// 0021542 // dentate gyr…	0005925 // focal adhesion (GO_REF:0000039 [IEA] UniProtKB-SubCell:SL-0118) /// 0005905 // coated pit (GO_REF:0000039 [IEA] UniProtKB-SubCell:SL-0069) /// 0097427 // microtubule bundle (GO_REF:0000019 [IEA] Ensembl:ENSMUSP00000056383) /// 0005829 // cytosol (Reactome:REACT_268479 [TAS]) /// 0072686 // mitotic spindle (PMID:23720746 [IDA]) /// 0030424 // axon (GO_REF:0000039 [IEA] UniProtKB-SubCell…	0019799 // tubulin N-acetyltransferase activity (PMID:23071314 [IDA]) /// 0050662 // coenzyme binding (PMID:23071314 [IDA]) /// 0019799 // tubulin N-acetyltransferase activity (PMID:20829795 [IMP])	Alpha-tubulin N-acetyltransferase 1	ATAT_HUMAN|ATAT1|C6orf134|MEC17|Nbla00487	protein	taxon:9606	20140819	Reactome
ATF3	-9.52589	1.83862e-86	-8.52622	0.000270718	4.20326e-82	2.44376e-84	UniProtKB	Q5VTZ4, P18847, A0A0A0MRJ2	ATF3	0061394 // regulation of transcription from RNA polymerase II promoter in response to arsenic-containing substance (PMID:14685163 [TAS]) /// 0000122 // negative regulation of transcription from RNA polymerase II promoter (PMID:8622660 [IDA]) /// 0036499 /// 0006351 // transcription, DNA-dependent (GO_REF:0000037 [IEA] UniProtKB-KW:KW-0804) /// 0035914 // skeletal muscle cell differentiation (GO_R…	0005654 // nucleoplasm (Reactome:REACT_115743 [TAS]) /// 0005634 // nucleus (PMID:8622660 [IDA]) /// 0005634 // nucleus (GO_REF:0000002 [IEA] InterPro:IPR029812) /// 1990622 /// 0005634 // nucleus (GO_REF:0000052 [IDA]) /// 0005730 // nucleolus (GO_REF:0000052 [IDA])	0044212 // transcription regulatory region DNA binding (PMID:8622660 [IDA]) /// 0000976 // transcription regulatory region sequence-specific DNA binding (PMID:24939851 [IDA]) /// 0001078 // RNA polymerase II core promoter proximal region sequence-specific DNA binding transcription factor activity involved in negative regulation of transcription (GO_REF:0000019 [IEA] Ensembl:ENSMUSP00000027941) //…	Cyclic AMP-dependent transcription factor ATF-3	A0A0A0MRJ2_HUMAN|ATF3	protein	taxon:9606	20150328	InterPro
ATXN7L1	-2.90909	0.00540214	-2.57153	1.72957e-06	1	0.0393307	UniProtKB	Q9ULK2	ATXN7L1			0005515 // protein binding (PMID:25416956 [IPI] UniProtKB:O43189) /// 0005515 // protein binding (PMID:25416956 [IPI] UniProtKB:Q15323) /// 0005515 // protein binding (PMID:25416956 [IPI] UniProtKB:P60411)	Ataxin-7-like protein 1	AT7L1_HUMAN|ATXN7L1|ATXN7L4|KIAA1218	protein	taxon:9606	20150330	IntAct
AZGP1	-2.5	0.00155065	-2.22445	2.42698e-06	1	0.0137241	UniProtKB	C9JEV0, H7BZJ8, P25311	AZGP1	0071806 // protein transmembrane transport (PMID:6896906 [NAS]) /// 0001895 // retina homeostasis (PMID:23580065 [IEP]) /// 0090501 // RNA phosphodiester bond hydrolysis (PMID:10462714 [NAS]) /// 0001916 // positive regulation of T cell mediated cytotoxicity (GO_REF:0000002 [IEA] InterPro:IPR027648) /// 0001580 // detection of chemical stimulus involved in sensory perception of bitter taste (PMID…	0016020 // membrane (GO_REF:0000002 [IEA] InterPro:IPR011161) /// 0005615 // extracellular space (PMID:24248522 [IDA]) /// 0070062 // extracellular vesicular exosome (PMID:23533145 [IDA]) /// 0005576 // extracellular region (Reactome:REACT_355044 [TAS]) /// 0005615 // extracellular space (PMID:22664934 [IDA]) /// 0070062 // extracellular vesicular exosome (PMID:19199708 [IDA]) /// 0005615 // extr…	0005515 // protein binding (PMID:16237761 [IPI] UniProtKB:P0C045) /// 0004540 // ribonuclease activity (PMID:10462714 [NAS]) /// 0003823 // antigen binding (GO_REF:0000033 [IBA] PANTHER:PTN000422281) /// 0001948 // glycoprotein binding (PMID:18930737 [IPI] UniProtKB:P12273) /// 0042605 // peptide antigen binding (GO_REF:0000002 [IEA] InterPro:IPR027648) /// 0008320 // protein transmembrane transp…	Zinc-alpha-2-glycoprotein	C9JEV0_HUMAN|AZGP1	protein	taxon:9606	20150328	InterPro
AZIN2	2.875	3.7618e-05	3.17442	-3.10211e-06	0.859985	0.000513447	UniProtKB	Q96A70	AZIN2	0043085 // positive regulation of catalytic activity (GO_REF:0000024 [ISS] UniProtKB:Q8BVM4) /// 1902269 /// 0015847 // putrescine transport (GO_REF:0000024 [ISS] UniProtKB:Q8BVM4) /// 0034641 // cellular nitrogen compound metabolic process (Reactome:REACT_13 [TAS]) /// 0042177 // negative regulation of protein catabolic process (PMID:17900240 [IDA]) /// 0044281 // small molecule metabolic proces…	0043204 // perikaryon (PMID:19832840 [IDA]) /// 0048471 // perinuclear region of cytoplasm (PMID:20188728 [IDA]) /// 0030425 // dendrite (PMID:19832840 [IDA]) /// 0005634 // nucleus (PMID:19832840 [IDA]) /// 0030133 // transport vesicle (PMID:20188728 [IMP]) /// 0005634 // nucleus (PMID:19718454 [IDA]) /// 0031410 // cytoplasmic vesicle (PMID:19832840 [IDA]) /// 0005801 // cis-Golgi network (GO_R…	0004586 // ornithine decarboxylase activity (GO_REF:0000033 [IBA] MGI:MGI:2442093|PANTHER:PTN000159772) /// 0005515 // protein binding (PMID:17900240 [IPI] UniProtKB:Q9UMX2) /// 0015489 // putrescine transmembrane transporter activity (GO_REF:0000024 [ISS] UniProtKB:Q8BVM4) /// 0005515 // protein binding (PMID:17900240 [IPI] UniProtKB:O95190) /// 0005515 // protein binding (PMID:25416956 [IPI] Un…	Antizyme inhibitor 2	AZIN2_HUMAN|AZIN2|ADC|KIAA1945|ODCP	protein	taxon:9606	20140704	UniProt
B3GNT5	-6.75	5.94842e-05	-5.76373	1.97661e-06	1	0.000776181	UniProtKB	C9J368, C9J5K2, Q9BYG0, C9IYY0	B3GNT5	0043687 // post-translational protein modification (Reactome:REACT_22161 [TAS]) /// 0006486 // protein glycosylation (PMID:11384981 [TAS]) /// 0044267 // cellular protein metabolic process (Reactome:REACT_17015 [TAS]) /// 0007417 // central nervous system development (PMID:11384981 [IDA]) /// 0006493 // protein O-linked glycosylation (Reactome:REACT_263902 [TAS]) /// 0016266 // O-glycan processin…	0016020 // membrane (GO_REF:0000002 [IEA] InterPro:IPR002659) /// 0016021 // integral to membrane (GO_REF:0000037 [IEA] UniProtKB-KW:KW-0812) /// 0005622 // intracellular (PMID:11384981 [IDA]) /// 0000139 // Golgi membrane (Reactome:REACT_116000 [TAS])	0047256 // lactosylceramide 1,3-N-acetyl-beta-D-glucosaminyltransferase activity (GO_REF:0000003 [IEA] EC:2.4.1.206) /// 0008457 // beta-galactosyl-N-acetylglucosaminylgalactosylglucosyl-ceramide beta-1,3-acetylglucosaminyltransferase activity (PMID:11384981 [IDA]) /// 0008378 // galactosyltransferase activity (GO_REF:0000002 [IEA] InterPro:IPR002659)	Lactosylceramide 1,3-N-acetyl-beta-D-glucosaminyltransferase	C9IYY0_HUMAN|B3GNT5	protein	taxon:9606	20150328	InterPro
BCAR3	2.11628	2.47446e-06	2.35476	-5.14136e-06	0.0565686	4.25328e-05	UniProtKB	O75815	BCAR3	0043547 // positive regulation of GTPase activity (GO_REF:0000037 [IEA] UniProtKB-KW:KW-0344) /// 0002089 // lens morphogenesis in camera-type eye (GO_REF:0000019 [IEA] Ensembl:ENSMUSP00000029766) /// 0007264 // small GTPase mediated signal transduction (GO_REF:0000002 [IEA] InterPro:IPR001895) /// 0007165 // signal transduction (PMID:9582273 [TAS]) /// 0033138 // positive regulation of peptidyl-…		0005515 // protein binding (PMID:25416956 [IPI] UniProtKB:Q14511) /// 0005515 // protein binding (PMID:16273093 [IPI] UniProtKB:P04626) /// 0005085 // guanyl-nucleotide exchange factor activity (GO_REF:0000037 [IEA] UniProtKB-KW:KW-0344) /// 0005515 // protein binding (PMID:24728074 [IPI] UniProtKB:P10721)	Breast cancer anti-estrogen resistance protein 3	BCAR3_HUMAN|BCAR3|NSP2|SH2D3B|UNQ271/PRO308	protein	taxon:9606	20150328	Ensembl
BCL6B	-2.44828	0.000255449	-2.18295	3.38754e-06	1	0.00284592	UniProtKB	H0YGW0, Q8N143	BCL6B	0000122 // negative regulation of transcription from RNA polymerase II promoter (GO_REF:0000019 [IEA] Ensembl:ENSMUSP00000000326)	0005634 // nucleus (GO_REF:0000039 [IEA] UniProtKB-SubCell:SL-0191)	0046872 // metal ion binding (GO_REF:0000002 [IEA] InterPro:IPR007087) /// 0003677 // DNA binding (GO_REF:0000019 [IEA] Ensembl:ENSMUSP00000000326) /// 0046872 // metal ion binding (GO_REF:0000037 [IEA] UniProtKB-KW:KW-0479) /// 0003676 // nucleic acid binding (GO_REF:0000002 [IEA] InterPro:IPR013087)	B-cell CLL/lymphoma 6 member B protein	H0YGW0_HUMAN|BCL6B	protein	taxon:9606	20150328	InterPro
BF	-29.75	3.22577e-30	-25.2131	1.00467e-05	7.37443e-26	2.82545e-28
BFAR	2.25243	7.72985e-16	2.51122	-1.36889e-05	1.76712e-11	3.96215e-14	UniProtKB	H3BPQ8, A0A087WXR3, H3BRQ5, Q9NZS9, H3BUB3, H3BMP2	BFAR	0051865 // protein autoubiquitination (PMID:21068390 [IDA]) /// 0070936 // protein K48-linked ubiquitination (PMID:21068390 [IDA]) /// 0043066 // negative regulation of apoptotic process (PMID:10716992 [IDA]) /// 0006915 // apoptotic process (GO_REF:0000037 [IEA] UniProtKB-KW:KW-0053) /// 0070534 // protein K63-linked ubiquitination (PMID:21068390 [IDA]) /// 0042787 // protein ubiquitination invo…	0016020 // membrane (PMID:10716992 [IDA]) /// 0005783 // endoplasmic reticulum (PMID:21068390 [IDA]) /// 0030176 // integral to endoplasmic reticulum membrane (PMID:21068390 [NAS]) /// 0005887 // integral to plasma membrane (PMID:10716992 [NAS])	0061630 /// 0089720 /// 0008270 // zinc ion binding (GO_REF:0000002 [IEA] InterPro:IPR001841) /// 0005515 // protein binding (PMID:21068390 [IPI] UniProtKB:P55061) /// 0030674 // protein binding, bridging (PMID:10716992 [IDA])	Bifunctional apoptosis regulator	A0A087WXR3_HUMAN|BFAR	protein	taxon:9606	20150328	InterPro
BHLHE40	-3.32039	6.15861e-14	-2.97288	0.000119468	1.40792e-09	2.71275e-12	UniProtKB	O14503	BHLHE40	0000122 // negative regulation of transcription from RNA polymerase II promoter (PMID:12397359 [IDA]) /// 0043153 // entrainment of circadian clock by photoperiod (PMID:18411297 [ISS] UniProtKB:O35185) /// 0000122 // negative regulation of transcription from RNA polymerase II promoter (PMID:14672706 [IDA]) /// 0000122 // negative regulation of transcription from RNA polymerase II promoter (PMID:1…	0005654 // nucleoplasm (GO_REF:0000052 [IDA]) /// 0005634 // nucleus (PMID:12624110 [IDA]) /// 0005794 // Golgi apparatus (GO_REF:0000052 [IDA]) /// 0005634 // nucleus (PMID:9240428 [NAS]) /// 0005634 // nucleus (GO_REF:0000052 [IDA]) /// 0005730 // nucleolus (GO_REF:0000052 [IDA])	0005515 // protein binding (PMID:25416956 [IPI] UniProtKB:P18545) /// 0005515 // protein binding (PMID:25416956 [IPI] UniProtKB:Q96CS7) /// 0003705 // RNA polymerase II distal enhancer sequence-specific DNA binding transcription factor activity (GO_REF:0000024 [ISS] UniProtKB:O35185) /// 0005515 // protein binding (PMID:25416956 [IPI] UniProtKB:Q9BVI4) /// 0005515 // protein binding (PMID:2541695…	Class E basic helix-loop-helix protein 40	BHE40_HUMAN|BHLHE40|BHLHB2|DEC1|SHARP2|STRA13	protein	taxon:9606	20111208	BHF-UCL
BHMT	-9.14286	3.24587e-11	-7.95336	4.92836e-06	7.42038e-07	1.09769e-09	UniProtKB	E5RJH0, Q93088	BHMT	0006479 // protein methylation (PMID:10075673 [NAS]) /// 0044281 // small molecule metabolic process (Reactome:REACT_111217 [TAS]) /// 0010243 // response to organic nitrogen (GO_REF:0000019 [IEA] Ensembl:ENSRNOP00000015336) /// 0050666 // regulation of homocysteine metabolic process (PMID:10075673 [NAS]) /// 0033528 // S-methylmethionine cycle (GO_REF:0000033 [IBA] PANTHER:PTN000473081) /// 0006…	0070062 // extracellular vesicular exosome (PMID:21082674 [IDA]) /// 0043234 // protein complex (GO_REF:0000019 [IEA] Ensembl:ENSRNOP00000015336) /// 0005737 // cytoplasm (GO_REF:0000052 [IDA]) /// 0070062 // extracellular vesicular exosome (PMID:23533145 [IDA]) /// 0070062 // extracellular vesicular exosome (PMID:23376485 [IDA]) /// 0005829 // cytosol (Reactome:REACT_115861 [TAS])	0008898 // homocysteine S-methyltransferase activity (GO_REF:0000002 [IEA] InterPro:IPR003726) /// 0047150 // betaine-homocysteine S-methyltransferase activity (PMID:18230605 [IDA]) /// 0008898 // homocysteine S-methyltransferase activity (GO_REF:0000033 [IBA] PANTHER:PTN000473081) /// 0047150 // betaine-homocysteine S-methyltransferase activity (Reactome:REACT_115861 [TAS]) /// 0008270 // zinc i…	Betaine--homocysteine S-methyltransferase 1	E5RJH0_HUMAN|BHMT	protein	taxon:9606	20150328	InterPro
BIN3	-2.2963	0.00182452	-2.04732	2.79397e-06	1	0.0157934	UniProtKB	Q9NQY0, H7BYV6	BIN3	0014839 // myoblast migration involved in skeletal muscle regeneration (GO_REF:0000019 [IEA] Ensembl:ENSMUSP00000022680) /// 0009826 // unidimensional cell growth (PMID:11274158 [IMP]) /// 0008104 // protein localization (PMID:11274158 [IMP]) /// 0048741 // skeletal muscle fiber development (GO_REF:0000019 [IEA] Ensembl:ENSMUSP00000022680) /// 0000917 // barrier septum assembly (GO_REF:0000037 [I…	0005737 // cytoplasm (GO_REF:0000002 [IEA] InterPro:IPR004148) /// 0005884 // actin filament (GO_REF:0000019 [IEA] Ensembl:ENSMUSP00000022680) /// 0005737 // cytoplasm (GO_REF:0000037 [IEA] UniProtKB-KW:KW-0963)	0008093 // cytoskeletal adaptor activity (PMID:11274158 [NAS]) /// 0005515 // protein binding (PMID:18654987 [IPI] UniProtKB:Q6XZF7)	Bridging integrator 3	H7BYV6_HUMAN|BIN3	protein	taxon:9606	20150328	InterPro
BLNK	-3.26667	0.000117088	-2.89566	2.829e-06	1	0.00141552	UniProtKB	Q8WV28	BLNK	0035556 // intracellular signal transduction (PMID:9341187 [IDA]) /// 0006959 // humoral immune response (PMID:9697839 [TAS]) /// 0006954 // inflammatory response (PMID:9697839 [TAS]) /// 0030183 // B cell differentiation (PMID:10583958 [NAS]) /// 0009967 // positive regulation of signal transduction (PMID:9697839 [IDA]) /// 0007169 // transmembrane receptor protein tyrosine kinase signaling path…	0005737 // cytoplasm (GO_REF:0000033 [IBA] PANTHER:PTN000363866) /// 0005886 // plasma membrane (Reactome:REACT_118781 [TAS]) /// 0005622 // intracellular (PMID:9341187 [NAS]) /// 0005886 // plasma membrane (Reactome:REACT_118566 [TAS]) /// 0005829 // cytosol (Reactome:REACT_118834 [TAS]) /// 0005886 // plasma membrane (Reactome:REACT_118834 [TAS])	0005515 // protein binding (PMID:24728074 [IPI] UniProtKB:P10275) /// 0005515 // protein binding (PMID:21822214 [IPI] UniProtKB:Q5ZMQ7) /// 0005070 // SH3/SH2 adaptor activity (PMID:9697839 [IDA]) /// 0005515 // protein binding (PMID:21822214 [IPI] UniProtKB:Q9Y5K6) /// 0005515 // protein binding (PMID:24728074 [IPI] UniProtKB:P10721) /// 0005515 // protein binding (PMID:21822214 [IPI] UniProtKB:…	B-cell linker protein	BLNK_HUMAN|BLNK|BASH|SLP65	protein	taxon:9606	20061106	PINC
BMAL1	-2.27273	0.000606309	-2.02801	3.34662e-06	1	0.00606601
BMP11	-2.76923	3.80567e-05	-2.4667	3.7691e-06	0.870014	0.000518792
BMP2K	-2.90476	0.000126657	-2.58359	3.29394e-06	1	0.00151676	UniProtKB	Q9NSY1, K4DI97	BMP2K	0030500 // regulation of bone mineralization (GO_REF:0000019 [IEA] Ensembl:ENSMUSP00000037970) /// 0050790 // regulation of catalytic activity (GO_REF:0000019 [IEA] Ensembl:ENSMUSP00000037970) /// 0006468 // protein phosphorylation (GO_REF:0000002 [IEA] InterPro:IPR000719|InterPro:IPR008271)	0005654 // nucleoplasm (GO_REF:0000052 [IDA])	0004672 // protein kinase activity (GO_REF:0000002 [IEA] InterPro:IPR000719|InterPro:IPR008271) /// 0005524 // ATP binding (GO_REF:0000037 [IEA] UniProtKB-KW:KW-0067) /// 0005524 // ATP binding (GO_REF:0000002 [IEA] InterPro:IPR000719) /// 0019208 // phosphatase regulator activity (GO_REF:0000019 [IEA] Ensembl:ENSMUSP00000037970) /// 0004674 // protein serine/threonine kinase activity (GO_REF:000…	BMP-2-inducible protein kinase	K4DI97_HUMAN|BMP2K|hCG_22989	protein	taxon:9606	20150328	InterPro
BTF3L4	-3.76667	1.68904e-10	-3.35475	6.97378e-06	3.86131e-06	5.21095e-09	UniProtKB	Q96K17	BTF3L4			0005515 // protein binding (PMID:25416956 [IPI] UniProtKB:Q5HYH7) /// 0005515 // protein binding (PMID:25416956 [IPI] UniProtKB:P40222)	Transcription factor BTF3 homolog 4	BT3L4_HUMAN|BTF3L4	protein	taxon:9606	20150330	IntAct
BTG2	-3.63391	9.87641e-47	-3.25414	0.000384221	2.25785e-42	1.06502e-44	UniProtKB	P78543	BTG2	0014070 // response to organic cyclic compound (GO_REF:0000019 [IEA] Ensembl:ENSRNOP00000004408) /// 0060213 // positive regulation of nuclear-transcribed mRNA poly(A) tail shortening (PMID:18337750 [IDA]) /// 0006351 // transcription, DNA-dependent (GO_REF:0000037 [IEA] UniProtKB-KW:KW-0804) /// 0008285 // negative regulation of cell proliferation (PMID:23236473 [IMP]) /// 0009612 // response to…	0070062 // extracellular vesicular exosome (PMID:19056867 [IDA])	0005515 // protein binding (PMID:11136725 [IPI] UniProtKB:Q9UIV1) /// 0005515 // protein binding (PMID:25416956 [IPI] UniProtKB:Q9UFF9) /// 0001077 // RNA polymerase II core promoter proximal region sequence-specific DNA binding transcription factor activity involved in positive regulation of transcription (GO_REF:0000019 [IEA] Ensembl:ENSRNOP00000004408) /// 0005515 // protein binding (PMID:2541…	Protein BTG2	BTG2_HUMAN|BTG2|PC3	protein	taxon:9606	20150328	Ensembl
C/EBP_1	-5.19231	2.9674e-16	-4.61718	9.29538e-06	6.78378e-12	1.57762e-14
C/EBP_2	6.5	0.00418107	6.52882	-1.09789e-06	1	0.0317342
C11orf52	-3.07692	0.00119532	-2.72425	2.23543e-06	1	0.0109552	UniProtKB	Q96A22	C11orf52		0070062 // extracellular vesicular exosome (PMID:19056867 [IDA]) /// 0070062 // extracellular vesicular exosome (PMID:23533145 [IDA]) /// 0070062 // extracellular vesicular exosome (PMID:23376485 [IDA])		Uncharacterized protein C11orf52	CK052_HUMAN|C11orf52	protein	taxon:9606	20131024	UniProt
C14H10orf116	-2.31915	1.13122e-09	-2.07425	9.91557e-06	2.58609e-05	3.21254e-08
C19orf26	-4.6	0.00151384	-3.97886	1.52779e-06	1	0.0134452
C19orf57	4	0.0024941	4.29275	-1.52037e-06	1	0.0203344	UniProtKB	Q0VDD7	C19orf57	0007275 // multicellular organismal development (PMID:8228263 [NAS])	0005575 // cellular_component (GO_REF:0000015 [ND])	0005515 // protein binding (PMID:25416956 [IPI] UniProtKB:Q9UBT7) /// 0005515 // protein binding (PMID:16189514 [IPI] UniProtKB:P36406) /// 0005515 // protein binding (PMID:25416956 [IPI] UniProtKB:Q8IZU0) /// 0005515 // protein binding (PMID:21516116 [IPI] UniProtKB:Q13155) /// 0005515 // protein binding (PMID:25416956 [IPI] UniProtKB:O76015) /// 0005515 // protein binding (PMID:25416956 [IPI] U…	Uncharacterized protein C19orf57	CS057_HUMAN|C19orf57	protein	taxon:9606	20070906	UniProt
C19orf68	-17	0.000274675	-12.5065	1.39327e-06	1	0.00303497	UniProtKB	Q86XI8, A0A087WWL5	C19orf68	0007275 // multicellular organismal development (GO_REF:0000002 [IEA] InterPro:IPR004162) /// 0006511 // ubiquitin-dependent protein catabolic process (GO_REF:0000002 [IEA] InterPro:IPR004162) /// 0002244 // hematopoietic progenitor cell differentiation (GO_REF:0000019 [IEA] Ensembl:ENSMUSP00000104172)	0005634 // nucleus (GO_REF:0000002 [IEA] InterPro:IPR004162)	0005515 // protein binding (PMID:20195357 [IPI] UniProtKB:P17275) /// 0008270 // zinc ion binding (GO_REF:0000002 [IEA] InterPro:IPR007527)	Uncharacterized protein C19orf68	A0A087WWL5_HUMAN|C19orf68	protein	taxon:9606	20150328	Ensembl
C1orf159	-3.92857	4.11769e-06	-3.4765	3.45326e-06	0.0941345	6.83124e-05	UniProtKB	Q96HA4	C1orf159		0016021 // integral to membrane (GO_REF:0000037 [IEA] UniProtKB-KW:KW-0812)		Uncharacterized protein C1orf159	CA159_HUMAN|C1orf159|UNQ2998/PRO9739	protein	taxon:9606	20150328	UniProt
C1orf53	-2.35556	1.6881e-05	-2.10376	4.89053e-06	0.385915	0.000247223
C22orf39	-3.1	0.00432446	-2.73526	1.7398e-06	1	0.0326815	UniProtKB	Q6P5X5	C22orf39			0005515 // protein binding (PMID:25416956 [IPI] UniProtKB:Q8N9N5) /// 0005515 // protein binding (PMID:25416956 [IPI] UniProtKB:Q93062) /// 0005515 // protein binding (PMID:25416956 [IPI] UniProtKB:Q99750) /// 0005515 // protein binding (PMID:25416956 [IPI] UniProtKB:Q8TAP6)	UPF0545 protein C22orf39	CV039_HUMAN|C22orf39	protein	taxon:9606	20150330	IntAct
C2H19orf42	-3.24	1.68845e-12	-2.89269	9.31304e-06	3.85996e-08	6.57038e-11
C4BPA	-4.46667	5.87524e-08	-3.95367	4.40794e-06	0.00134314	1.30783e-06	UniProtKB	P04003	C4BPA	0045087 // innate immune response (Reactome:REACT_6802 [TAS]) /// 0006958 // complement activation, classical pathway (GO_REF:0000037 [IEA] UniProtKB-KW:KW-0180) /// 0030449 // regulation of complement activation (Reactome:REACT_118707 [TAS]) /// 0045959 // negative regulation of complement activation, classical pathway (PMID:22333221 [IDA]) /// 0045732 // positive regulation of protein catabolic…	0005886 // plasma membrane (Reactome:REACT_118763 [TAS]) /// 0005886 // plasma membrane (Reactome:REACT_118836 [TAS]) /// 0005886 // plasma membrane (Reactome:REACT_118738 [TAS]) /// 0005886 // plasma membrane (Reactome:REACT_118752 [TAS]) /// 0005886 // plasma membrane (Reactome:REACT_118719 [TAS]) /// 0005615 // extracellular space (PMID:14607961 [IDA]) /// 0005615 // extracellular space (PMID:…	0005515 // protein binding (PMID:16330538 [IPI] UniProtKB:P13050) /// 0005515 // protein binding (PMID:14607961 [IPI] UniProtKB:P20851) /// 0044822	C4b-binding protein alpha chain	C4BPA_HUMAN|C4BPA|C4BP	protein	taxon:9606	20140514	BHF-UCL
C5	-5.66667	4.22852e-05	-4.92051	2.39475e-06	0.966681	0.000566304	UniProtKB	P01031	C5	0001701 // in utero embryonic development (GO_REF:0000019 [IEA] Ensembl:ENSMUSP00000028233) /// 0045087 // innate immune response (Reactome:REACT_6802 [TAS]) /// 0010700 // negative regulation of norepinephrine secretion (GO_REF:0000019 [IEA] Ensembl:ENSRNOP00000025534) /// 0010951 // negative regulation of endopeptidase activity (GO_REF:0000002 [IEA] InterPro:IPR001599|InterPro:IPR002890) /// 00…	0005576 // extracellular region (Reactome:REACT_7976 [TAS]) /// 0070062 // extracellular vesicular exosome (PMID:19056867 [IDA]) /// 0005579 // membrane attack complex (GO_REF:0000037 [IEA] UniProtKB-KW:KW-0473) /// 0005576 // extracellular region (Reactome:REACT_15538 [TAS]) /// 0005576 // extracellular region (Reactome:REACT_7982 [TAS]) /// 0070062 // extracellular vesicular exosome (PMID:23533…	0008009 // chemokine activity (PMID:10820279 [TAS]) /// 0005102 // receptor binding (PMID:10820279 [TAS]) /// 0004866 // endopeptidase inhibitor activity (GO_REF:0000002 [IEA] InterPro:IPR001599|InterPro:IPR002890) /// 0005515 // protein binding (PMID:21217642 [IPI] UniProtKB:Q91132) /// 0031714 // C5a anaphylatoxin chemotactic receptor binding (GO_REF:0000019 [IEA] Ensembl:ENSRNOP00000025534) //…	Complement C5	CO5_HUMAN|C5|CPAMD4	protein	taxon:9606	20030904	PINC
C7	-2.3	0.000104757	-2.05358	4.1522e-06	1	0.00128204	UniProtKB	P10643	C7	0045087 // innate immune response (Reactome:REACT_6802 [TAS]) /// 0006958 // complement activation, classical pathway (GO_REF:0000037 [IEA] UniProtKB-KW:KW-0180) /// 0030449 // regulation of complement activation (Reactome:REACT_118707 [TAS]) /// 0006957 // complement activation, alternative pathway (GO_REF:0000037 [IEA] UniProtKB-KW:KW-0179) /// 0006956 // complement activation (PMID:3335508 [TA…	0005576 // extracellular region (Reactome:REACT_7988 [TAS]) /// 0005579 // membrane attack complex (GO_REF:0000037 [IEA] UniProtKB-KW:KW-0473) /// 0005576 // extracellular region (Reactome:REACT_7982 [TAS]) /// 0070062 // extracellular vesicular exosome (PMID:23533145 [IDA]) /// 0005576 // extracellular region (Reactome:REACT_163870 [TAS]) /// 0005576 // extracellular region (Reactome:REACT_7946 …		Complement component C7	CO7_HUMAN|C7	protein	taxon:9606	20130729	Reactome
C7orf60	2.75	0.00522326	3.00459	-1.45311e-06	1	0.0382154	UniProtKB	H0Y6Y0, Q1RMZ1	C7orf60	0031167 // rRNA methylation (GO_REF:0000002 [IEA] InterPro:IPR021867)		0016433 // rRNA (adenine) methyltransferase activity (GO_REF:0000002 [IEA] InterPro:IPR021867)	Probable methyltransferase BTM2 homolog	H0Y6Y0_HUMAN|C7orf60	protein	taxon:9606	20150328	InterPro
C8G	-6.5	5.30094e-06	-5.63854	2.83334e-06	0.121185	8.64988e-05	UniProtKB	P07360	C8G	0045087 // innate immune response (Reactome:REACT_6802 [TAS]) /// 0006958 // complement activation, classical pathway (GO_REF:0000037 [IEA] UniProtKB-KW:KW-0180) /// 0030449 // regulation of complement activation (Reactome:REACT_118707 [TAS]) /// 0006957 // complement activation, alternative pathway (GO_REF:0000037 [IEA] UniProtKB-KW:KW-0179) /// 0019835 // cytolysis (GO_REF:0000019 [IEA] Ensembl…	0005576 // extracellular region (Reactome:REACT_7988 [TAS]) /// 0005579 // membrane attack complex (GO_REF:0000037 [IEA] UniProtKB-KW:KW-0473) /// 0070062 // extracellular vesicular exosome (PMID:23533145 [IDA]) /// 0005576 // extracellular region (Reactome:REACT_163870 [TAS]) /// 0072562 // blood microparticle (PMID:22516433 [IDA]) /// 0005576 // extracellular region (Reactome:REACT_7946 [TAS]) …	0019841 // retinol binding (GO_REF:0000037 [IEA] UniProtKB-KW:KW-0683) /// 0001848 // complement binding (GO_REF:0000019 [IEA] Ensembl:ENSRNOP00000058619) /// 0032403 // protein complex binding (GO_REF:0000019 [IEA] Ensembl:ENSRNOP00000058619)	Complement component C8 gamma chain	CO8G_HUMAN|C8G	protein	taxon:9606	20150328	Ensembl
C9	-12	1.94335e-05	-9.71716	1.90935e-06	0.44427	0.000282359	UniProtKB	P02748	C9	0045087 // innate immune response (Reactome:REACT_6802 [TAS]) /// 0006958 // complement activation, classical pathway (GO_REF:0000037 [IEA] UniProtKB-KW:KW-0180) /// 0030449 // regulation of complement activation (Reactome:REACT_118707 [TAS]) /// 0006957 // complement activation, alternative pathway (GO_REF:0000037 [IEA] UniProtKB-KW:KW-0179) /// 0019836 // hemolysis by symbiont of host erythrocy…	0070062 // extracellular vesicular exosome (PMID:19056867 [IDA]) /// 0005576 // extracellular region (Reactome:REACT_7988 [TAS]) /// 0005737 // cytoplasm (GO_REF:0000052 [IDA]) /// 0005579 // membrane attack complex (GO_REF:0000037 [IEA] UniProtKB-KW:KW-0473) /// 0070062 // extracellular vesicular exosome (PMID:23533145 [IDA]) /// 0005576 // extracellular region (Reactome:REACT_163870 [TAS]) /// …		Complement component C9	CO9_HUMAN|C9	protein	taxon:9606	20130528	Reactome
C9orf153	4	0.00719772	4.25201	-1.21629e-06	1	0.0499991
CA2	-5.05	1.99512e-12	-4.48148	6.90063e-06	4.56105e-08	7.71752e-11	UniProtKB	P00918	CA2	0015701 // bicarbonate transport (Reactome:REACT_121329 [TAS]) /// 0015701 // bicarbonate transport (Reactome:REACT_121380 [TAS]) /// 0010043 // response to zinc ion (GO_REF:0000019 [IEA] Ensembl:ENSRNOP00000013354) /// 0006730 // one-carbon metabolic process (GO_REF:0000002 [IEA] InterPro:IPR018338) /// 0009268 // response to pH (GO_REF:0000019 [IEA] Ensembl:ENSRNOP00000013354) /// 0071498 // ce…	0070062 // extracellular vesicular exosome (PMID:19056867 [IDA]) /// 0030424 // axon (GO_REF:0000019 [IEA] Ensembl:ENSRNOP00000013354) /// 0005829 // cytosol (Reactome:REACT_120951 [TAS]) /// 0005737 // cytoplasm (PMID:114507 [IDA]) /// 0005829 // cytosol (Reactome:REACT_121371 [TAS]) /// 0016323 // basolateral plasma membrane (GO_REF:0000019 [IEA] Ensembl:ENSRNOP00000013354) /// 0043209 // myeli…	0004089 // carbonate dehydratase activity (PMID:7758465 [IMP]) /// 0004064 // arylesterase activity (PMID:3126084 [IMP]) /// 0005515 // protein binding (PMID:15990874 [IPI] UniProtKB:Q9BXS9-4) /// 0008270 // zinc ion binding (PMID:3151020 [IDA])	Carbonic anhydrase 2	CAH2_HUMAN|CA2	protein	taxon:9606	20150328	Ensembl
CAMK2A	-15.65	4.42827e-72	-13.8636	2.5497e-05	1.01235e-67	5.50189e-70	UniProtKB	D6RFJ0, Q9UQM7, D6RHX9	CAMK2A	0006816 // calcium ion transport (GO_REF:0000024 [ISS] UniProtKB:P11798) /// 1902108 /// 0046777 // protein autophosphorylation (GO_REF:0000024 [ISS] UniProtKB:P11798) /// 0006468 // protein phosphorylation (GO_REF:0000002 [IEA] InterPro:IPR000719) /// 0060333 // interferon-gamma-mediated signaling pathway (Reactome:REACT_25078 [TAS]) /// 0000082 // G1/S transition of mitotic cell cycle (GO_REF:0…	0005886 // plasma membrane (Reactome:REACT_20612 [TAS]) /// 0030054 // cell junction (GO_REF:0000037 [IEA] UniProtKB-KW:KW-0965) /// 0005829 // cytosol (Reactome:REACT_263914 [TAS]) /// 0005829 // cytosol (Reactome:REACT_263944 [TAS]) /// 0005886 // plasma membrane (Reactome:REACT_20499 [TAS]) /// 0005829 // cytosol (Reactome:REACT_20576 [TAS]) /// 0005829 // cytosol (Reactome:REACT_20634 [TAS]) …	0005515 // protein binding (PMID:19453375 [IPI] UniProtKB:Q13224) /// 0005524 // ATP binding (GO_REF:0000002 [IEA] InterPro:IPR000719) /// 0004674 // protein serine/threonine kinase activity (GO_REF:0000024 [ISS] UniProtKB:P11798) /// 0004683 // calmodulin-dependent protein kinase activity (GO_REF:0000003 [IEA] EC:2.7.11.17) /// 0005515 // protein binding (PMID:17052756 [IPI] UniProtKB:O95999) //…	Calcium/calmodulin-dependent protein kinase type II subunit alpha	D6RFJ0_HUMAN|CAMK2A	protein	taxon:9606	20150328	UniProt
CAPN11	-5	0.000312594	-4.34608	2.04387e-06	1	0.00340458	UniProtKB	E9PQZ4, Q9UMQ6	CAPN11	0006508 // proteolysis (GO_REF:0000002 [IEA] InterPro:IPR001300|InterPro:IPR022684) /// 0006508 // proteolysis (GO_REF:0000033 [IBA] PANTHER:PTN000021568)	0001669 // acrosomal vesicle (GO_REF:0000039 [IEA] UniProtKB-SubCell:SL-0007) /// 0005622 // intracellular (GO_REF:0000002 [IEA] InterPro:IPR001300|InterPro:IPR022684) /// 0005737 // cytoplasm (GO_REF:0000033 [IBA] PANTHER:PTN000021568)	0004198 // calcium-dependent cysteine-type endopeptidase activity (GO_REF:0000002 [IEA] InterPro:IPR001300|InterPro:IPR022684) /// 0005509 // calcium ion binding (GO_REF:0000002 [IEA] InterPro:IPR002048) /// 0004198 // calcium-dependent cysteine-type endopeptidase activity (GO_REF:0000033 [IBA] PANTHER:PTN000021568) /// 0008233 // peptidase activity (PMID:10409436 [TAS])	Calpain-11	E9PQZ4_HUMAN|CAPN11	protein	taxon:9606	20150328	InterPro
CASZ1	-2.80645	3.86825e-06	-2.50191	4.59514e-06	0.0884322	6.4408e-05	UniProtKB	K7EQC6, Q86V15	CASZ1	0006355 // regulation of transcription, DNA-dependent (GO_REF:0000037 [IEA] UniProtKB-KW:KW-0805) /// 0007275 // multicellular organismal development (GO_REF:0000037 [IEA] UniProtKB-KW:KW-0217) /// 0006351 // transcription, DNA-dependent (GO_REF:0000037 [IEA] UniProtKB-KW:KW-0804)	0005654 // nucleoplasm (GO_REF:0000052 [IDA]) /// 0043231 // intracellular membrane-bounded organelle (GO_REF:0000052 [IDA]) /// 0005737 // cytoplasm (GO_REF:0000052 [IDA])	0046872 // metal ion binding (GO_REF:0000002 [IEA] InterPro:IPR007087) /// 0046872 // metal ion binding (GO_REF:0000037 [IEA] UniProtKB-KW:KW-0479) /// 0003677 // DNA binding (GO_REF:0000037 [IEA] UniProtKB-KW:KW-0238)	Zinc finger protein castor homolog 1	K7EQC6_HUMAN|CASZ1	protein	taxon:9606	20150328	InterPro
CCDC136	-2.25926	0.00248004	-2.01444	2.70625e-06	1	0.0202486	UniProtKB	Q96JN2	CCDC136		0005739 // mitochondrion (GO_REF:0000019 [IEA] Ensembl:ENSMUSP00000137673) /// 0016021 // integral to membrane (GO_REF:0000037 [IEA] UniProtKB-KW:KW-0812)	0005515 // protein binding (PMID:25416956 [IPI] UniProtKB:Q3B820) /// 0005515 // protein binding (PMID:25416956 [IPI] UniProtKB:Q7Z3I7) /// 0005515 // protein binding (PMID:25416956 [IPI] UniProtKB:Q9H6F0) /// 0005515 // protein binding (PMID:25416956 [IPI] UniProtKB:Q8TBZ8) /// 0005515 // protein binding (PMID:25416956 [IPI] UniProtKB:P29972) /// 0005515 // protein binding (PMID:25416956 [IPI] U…	Coiled-coil domain-containing protein 136	CC136_HUMAN|CCDC136|KIAA1793|NAG6	protein	taxon:9606	20150330	IntAct
CCDC89	4	0.000324951	4.32048	-1.82444e-06	1	0.00352238	UniProtKB	Q8N998	CCDC89		0005634 // nucleus (GO_REF:0000039 [IEA] UniProtKB-SubCell:SL-0191) /// 0005737 // cytoplasm (GO_REF:0000039 [IEA] UniProtKB-SubCell:SL-0086)		Coiled-coil domain-containing protein 89	CCD89_HUMAN|CCDC89|BOIP	protein	taxon:9606	20150328	UniProt
CCL16	-7.5	3.85644e-05	-6.39795	2.23977e-06	0.881622	0.000523839	UniProtKB	A0A087WUE5, O15467	CCL16	0006954 // inflammatory response (GO_REF:0000037 [IEA] UniProtKB-KW:KW-0395) /// 0060326 // cell chemotaxis (PMID:9642106 [TAS]) /// 0006935 // chemotaxis (PMID:9642106 [TAS]) /// 0007267 // cell-cell signaling (PMID:9642106 [TAS]) /// 0060326 // cell chemotaxis (GO_REF:0000002 [IEA] InterPro:IPR000827|InterPro:IPR001811) /// 0007154 // cell communication (PMID:9642106 [TAS]) /// 0006955 // immun…	0005615 // extracellular space (GO_REF:0000037 [IEA] UniProtKB-KW:KW-0202) /// 0005576 // extracellular region (Reactome:REACT_15538 [TAS]) /// 0005615 // extracellular space (GO_REF:0000038 [IEA] UniProtKB-KW:KW-0202) /// 0005576 // extracellular region (Reactome:REACT_22289 [TAS]) /// 0005576 // extracellular region (Reactome:REACT_22239 [TAS]) /// 0005576 // extracellular region (Reactome:REAC…	0008009 // chemokine activity (GO_REF:0000002 [IEA] InterPro:IPR000827|InterPro:IPR001811) /// 0042056 // chemoattractant activity (PMID:15001559 [IDA])	C-C motif chemokine	A0A087WUE5_HUMAN|CCL16	protein	taxon:9606	20150328	UniProt
CCL19	-2.3494	4.96707e-09	-2.1009	8.97547e-06	0.000113552	1.29774e-07	UniProtKB	Q99731, Q5VZ75	CCL19	0071731 // response to nitric oxide (PMID:16249377 [IDA]) /// 0051209 // release of sequestered calcium ion into cytosol (PMID:14592837 [IDA]) /// 0048260 // positive regulation of receptor-mediated endocytosis (GO_REF:0000024 [ISS] UniProtKB:O70460) /// 0042102 // positive regulation of T cell proliferation (GO_REF:0000024 [ISS] UniProtKB:O70460) /// 2000549 // positive regulation of dendritic c…	0005615 // extracellular space (GO_REF:0000037 [IEA] UniProtKB-KW:KW-0202) /// 0005576 // extracellular region (Reactome:REACT_15538 [TAS]) /// 0005576 // extracellular region (Reactome:REACT_21379 [TAS]) /// 0005576 // extracellular region (Reactome:REACT_163752 [TAS]) /// 0005615 // extracellular space (GO_REF:0000038 [IEA] UniProtKB-KW:KW-0202) /// 0005576 // extracellular region (Reactome:REA…	0008009 // chemokine activity (GO_REF:0000002 [IEA] InterPro:IPR000827|InterPro:IPR001811) /// 0042379 // chemokine receptor binding (PMID:23341447 [IDA]) /// 0031732 // CCR7 chemokine receptor binding (GO_REF:0000024 [ISS] UniProtKB:O70460) /// 0048020 // CCR chemokine receptor binding (PMID:20002784 [IPI] UniProtKB:O00421) /// 0008009 // chemokine activity (PMID:15778365 [IDA]) /// 0031735 // C…	C-C motif chemokine	Q5VZ75_HUMAN|CCL19	protein	taxon:9606	20150328	UniProt
CCL2	-2.2963	7.17898e-06	-2.05188	5.58793e-06	0.164119	0.00011413	UniProtKB	P13500, J3KRT7	CCL2	0048246 // macrophage chemotaxis (PMID:12207323 [IDA]) /// 0007179 // transforming growth factor beta receptor signaling pathway (GO_REF:0000019 [IEA] Ensembl:ENSRNOP00000009448) /// 0071347 // cellular response to interleukin-1 (PMID:9407497 [IEP]) /// 0071346 // cellular response to interferon-gamma (GO_REF:0000024 [ISS] UniProtKB:P10148) /// 0006468 // protein phosphorylation (PMID:9670957 [TA…	0005791 // rough endoplasmic reticulum (GO_REF:0000019 [IEA] Ensembl:ENSRNOP00000009448) /// 0043204 // perikaryon (GO_REF:0000019 [IEA] Ensembl:ENSRNOP00000009448) /// 0030139 // endocytic vesicle (GO_REF:0000019 [IEA] Ensembl:ENSRNOP00000009448) /// 0005576 // extracellular region (Reactome:REACT_116114 [TAS]) /// 0005576 // extracellular region (GO_REF:0000002 [IEA] InterPro:IPR001811) /// 004…	0005102 // receptor binding (PMID:10542238 [TAS]) /// 0008009 // chemokine activity (GO_REF:0000002 [IEA] InterPro:IPR000827|InterPro:IPR001811) /// 0008009 // chemokine activity (GO_REF:0000002 [IEA] InterPro:IPR001811) /// 0004672 // protein kinase activity (PMID:9973507 [TAS]) /// 0031727 // CCR2 chemokine receptor binding (GO_REF:0000024 [ISS] UniProtKB:P10148) /// 0031727 // CCR2 chemokine r…	C-C motif chemokine 2	J3KRT7_HUMAN|CCL2|hCG_29298	protein	taxon:9606	20150328	InterPro
CCL21	-2.35417	7.23852e-06	-2.10288	5.21071e-06	0.16548	0.000114897	UniProtKB	O00585, Q5VZ73	CCL21	0097026 // dendritic cell dendrite assembly (GO_REF:0000024 [ISS] UniProtKB:P84444) /// 0035759 // mesangial cell-matrix adhesion (PMID:15569314 [IDA]) /// 0051209 // release of sequestered calcium ion into cytosol (PMID:14592837 [IDA]) /// 0031295 // T cell costimulation (GO_REF:0000024 [ISS] UniProtKB:P84444) /// 0030838 // positive regulation of actin filament polymerization (PMID:11242036 [ID…	0005615 // extracellular space (GO_REF:0000037 [IEA] UniProtKB-KW:KW-0202) /// 0005576 // extracellular region (Reactome:REACT_15538 [TAS]) /// 0005576 // extracellular region (GO_REF:0000002 [IEA] InterPro:IPR001811|InterPro:IPR030593) /// 0005576 // extracellular region (Reactome:REACT_21379 [TAS]) /// 0005576 // extracellular region (Reactome:REACT_22289 [TAS]) /// 0005576 // extracellular reg…	0042379 // chemokine receptor binding (PMID:23341447 [IDA]) /// 0008009 // chemokine activity (GO_REF:0000002 [IEA] InterPro:IPR001811|InterPro:IPR030593) /// 0031732 // CCR7 chemokine receptor binding (GO_REF:0000024 [ISS] UniProtKB:P84444) /// 0008009 // chemokine activity (PMID:15778365 [IDA]) /// 0008009 // chemokine activity (PMID:18308860 [IDA]) /// 0031732 // CCR7 chemokine receptor bindin…	C-C motif chemokine 21	CCL21_HUMAN|CCL21|SCYA21|UNQ784/PRO1600	protein	taxon:9606	20110323	BHF-UCL
CCL4	-8	1.2916e-05	-6.82076	2.41521e-06	0.295272	0.00019413	UniProtKB	P13236	CCL4	0006928 // cellular component movement (PMID:9759849 [TAS]) /// 0006954 // inflammatory response (GO_REF:0000037 [IEA] UniProtKB-KW:KW-0395) /// 0007165 // signal transduction (PMID:9558100 [TAS]) /// 0007165 // signal transduction (PMID:10929056 [TAS]) /// 0009615 // response to virus (PMID:9743377 [TAS]) /// 0007267 // cell-cell signaling (PMID:2521882 [TAS]) /// 0060326 // cell chemotaxis (GO_…	0005615 // extracellular space (GO_REF:0000037 [IEA] UniProtKB-KW:KW-0202) /// 0005576 // extracellular region (Reactome:REACT_21265 [TAS])	0042802 // identical protein binding (PMID:20959807 [IPI] UniProtKB:P13236) /// 0005125 // cytokine activity (PMID:2462251 [TAS]) /// 0008009 // chemokine activity (GO_REF:0000002 [IEA] InterPro:IPR000827|InterPro:IPR001811) /// 0031730 // CCR5 chemokine receptor binding (PMID:10679098 [IPI] UniProtKB:P51681) /// 0005515 // protein binding (PMID:23597562 [IPI] UniProtKB:P51681) /// 0031726 // CCR…	C-C motif chemokine 4	CCL4_HUMAN|CCL4|LAG1|MIP1B|SCYA4	protein	taxon:9606	20030904	PINC
CCL5	-3.45455	0.000717389	-3.04975	2.25588e-06	1	0.00707822	UniProtKB	P13501, A0A075B7C5	CCL5	0045070 // positive regulation of viral genome replication (PMID:10488085 [TAS]) /// 0033634 // positive regulation of cell-cell adhesion mediated by integrin (PMID:8558019 [IDA]) /// 0071347 // cellular response to interleukin-1 (PMID:9407497 [IEP]) /// 0060326 // cell chemotaxis (GO_REF:0000002 [IEA] InterPro:IPR001811|InterPro:IPR030595) /// 0007186 // G-protein coupled receptor signaling path…	0005615 // extracellular space (GO_REF:0000019 [IEA] Ensembl:ENSMUSP00000039600) /// 0005737 // cytoplasm (GO_REF:0000019 [IEA] Ensembl:ENSMUSP00000039600) /// 0005576 // extracellular region (Reactome:REACT_15538 [TAS]) /// 0005576 // extracellular region (Reactome:REACT_21265 [TAS]) /// 0005576 // extracellular region (Reactome:REACT_22289 [TAS]) /// 0005576 // extracellular region (Reactome:RE…	0031726 // CCR1 chemokine receptor binding (PMID:7545673 [IPI] UniProtKB:P32246) /// 0031726 // CCR1 chemokine receptor binding (PMID:10734056 [IPI] UniProtKB:P32246) /// 0042379 // chemokine receptor binding (PMID:9139699 [IPI] UniProtKB:O08707) /// 0031726 // CCR1 chemokine receptor binding (PMID:10910894 [IDA]) /// 0031726 // CCR1 chemokine receptor binding (PMID:9417081 [TAS]) /// 0008009 // …	C-C motif chemokine 5	A0A075B7C5_HUMAN|CCL5	protein	taxon:9606	20150328	InterPro
CCRN4L	-3.68421	1.00833e-12	-3.28524	8.5586e-06	2.30515e-08	3.98127e-11	UniProtKB	Q9UK39	CCRN4L	0045600 // positive regulation of fat cell differentiation (GO_REF:0000024 [ISS] UniProtKB:O35710) /// 0009991 // response to extracellular stimulus (GO_REF:0000024 [ISS] UniProtKB:O35710) /// 0045995 // regulation of embryonic development (GO_REF:0000019 [IEA] Ensembl:ENSMUSP00000023849) /// 0033962 // cytoplasmic mRNA processing body assembly (GO_REF:0000019 [IEA] Ensembl:ENSMUSP00000023849) //…	0048471 // perinuclear region of cytoplasm (GO_REF:0000024 [ISS] UniProtKB:O35710) /// 0005654 // nucleoplasm (Reactome:REACT_25395 [TAS]) /// 0005737 // cytoplasm (GO_REF:0000024 [ISS] UniProtKB:O35710) /// 0005634 // nucleus (GO_REF:0000024 [ISS] UniProtKB:O35710) /// 0000932 // cytoplasmic mRNA processing body (GO_REF:0000019 [IEA] Ensembl:ENSMUSP00000023849)	0046872 // metal ion binding (GO_REF:0000037 [IEA] UniProtKB-KW:KW-0479) /// 0003729 // mRNA binding (GO_REF:0000024 [ISS] UniProtKB:O35710) /// 0004535 // poly(A)-specific ribonuclease activity (GO_REF:0000024 [ISS] UniProtKB:O35710) /// 0003700 // sequence-specific DNA binding transcription factor activity (PMID:10521507 [TAS])	Nocturnin	NOCT_HUMAN|CCRN4L|CCR4|NOC	protein	taxon:9606	20150328	Ensembl
CD5L	-5.90909	2.85761e-09	-5.20174	4.62429e-06	6.53277e-05	7.66757e-08	UniProtKB	O43866	CD5L	0006968 // cellular defense response (PMID:9045627 [TAS]) /// 0006915 // apoptotic process (GO_REF:0000037 [IEA] UniProtKB-KW:KW-0053) /// 0006898 // receptor-mediated endocytosis (GO_REF:0000002 [IEA] InterPro:IPR001190)	0016020 // membrane (GO_REF:0000002 [IEA] InterPro:IPR001190|InterPro:IPR017448) /// 0072562 // blood microparticle (PMID:22516433 [IDA]) /// 0005615 // extracellular space (PMID:9045627 [TAS]) /// 0070062 // extracellular vesicular exosome (PMID:23376485 [IDA]) /// 0005576 // extracellular region (PMID:14718574 [NAS])	0005044 // scavenger receptor activity (GO_REF:0000002 [IEA] InterPro:IPR001190)	CD5 antigen-like	CD5L_HUMAN|CD5L|API6|UNQ203/PRO229	protein	taxon:9606	20150328	InterPro
CD83	-2.72881	9.70152e-10	-2.43807	8.34379e-06	2.21786e-05	2.77233e-08	UniProtKB	Q01151	CD83	0032743 // positive regulation of interleukin-2 production (GO_REF:0000019 [IEA] Ensembl:ENSMUSP00000015540) /// 0043372 // positive regulation of CD4-positive, alpha-beta T cell differentiation (GO_REF:0000019 [IEA] Ensembl:ENSMUSP00000015540) /// 0007165 // signal transduction (PMID:9310491 [TAS]) /// 0032733 // positive regulation of interleukin-10 production (GO_REF:0000019 [IEA] Ensembl:ENSM…	0005887 // integral to plasma membrane (PMID:8422464 [TAS]) /// 0009897 // external side of plasma membrane (GO_REF:0000019 [IEA] Ensembl:ENSMUSP00000015540) /// 0005886 // plasma membrane (PMID:9310491 [TAS])		CD83 antigen	CD83_HUMAN|CD83	protein	taxon:9606	20030904	PINC
CDC42BPG	-3.30769	0.000355356	-2.92723	2.49858e-06	1	0.00382296	UniProtKB	Q6DT37	CDC42BPG	0006468 // protein phosphorylation (PMID:15194684 [IDA]) /// 0031532 // actin cytoskeleton reorganization (GO_REF:0000024 [ISS] UniProtKB:Q5VT25) /// 0006468 // protein phosphorylation (PMID:9341881 [NAS]) /// 0035556 // intracellular signal transduction (GO_REF:0000002 [IEA] InterPro:IPR002219)	0031252 // cell leading edge (PMID:15194684 [IDA]) /// 0005737 // cytoplasm (GO_REF:0000039 [IEA] UniProtKB-SubCell:SL-0086)	0000287 // magnesium ion binding (PMID:15194684 [IDA]) /// 0005524 // ATP binding (PMID:15194684 [IDA]) /// 0005515 // protein binding (PMID:21903422 [IPI] UniProtKB:Q9UHD2) /// 0005524 // ATP binding (PMID:9341881 [NAS]) /// 0004674 // protein serine/threonine kinase activity (PMID:9341881 [NAS]) /// 0004674 // protein serine/threonine kinase activity (PMID:15194684 [IDA])	Serine/threonine-protein kinase MRCK gamma	MRCKG_HUMAN|CDC42BPG|DMPK2	protein	taxon:9606	20051004	UniProt
CDH24	-6.83333	1.83208e-06	-5.92576	3.00878e-06	0.0418832	3.22426e-05	UniProtKB	Q86UP0, A0A087WTR7	CDH24	0045216 // cell-cell junction organization (Reactome:REACT_19331 [TAS]) /// 0016337 // cell-cell adhesion (PMID:12734196 [IDA]) /// 0034332 // adherens junction organization (Reactome:REACT_19195 [TAS]) /// 0034329 // cell junction assembly (Reactome:REACT_20676 [TAS]) /// 0007156 // homophilic cell adhesion (GO_REF:0000002 [IEA] InterPro:IPR000233|InterPro:IPR002126)	0005886 // plasma membrane (Reactome:REACT_19416 [TAS]) /// 0005886 // plasma membrane (GO_REF:0000038 [IEA] UniProtKB-KW:KW-1003) /// 0005911 // cell-cell junction (PMID:12734196 [IDA]) /// 0005886 // plasma membrane (Reactome:REACT_19131 [TAS]) /// 0016021 // integral to membrane (GO_REF:0000037 [IEA] UniProtKB-KW:KW-0812) /// 0016021 // integral to membrane (GO_REF:0000038 [IEA] UniProtKB-KW:K…	0070097 // delta-catenin binding (PMID:12734196 [IPI] UniProtKB:O60716) /// 0005509 // calcium ion binding (PMID:12734196 [IDA]) /// 0005509 // calcium ion binding (GO_REF:0000002 [IEA] InterPro:IPR000233|InterPro:IPR002126|InterPro:IPR015919) /// 0045294 // alpha-catenin binding (PMID:12734196 [IPI] UniProtKB:P35221) /// 0008013 // beta-catenin binding (PMID:12734196 [IPI] UniProtKB:P35222)	Cadherin-24	A0A087WTR7_HUMAN|CDH24	protein	taxon:9606	20150328	InterPro
CEACAM16	-2.53846	0.000312952	-2.26189	3.24279e-06	1	0.00340685	UniProtKB	Q2WEN9	CEACAM16	0007605 // sensory perception of sound (PMID:25589040 [IMP]) /// 0007605 // sensory perception of sound (PMID:21368133 [IMP])	0005615 // extracellular space (PMID:25589040 [IDA]) /// 0032426 // stereocilium bundle tip (GO_REF:0000024 [ISS] UniProtKB:E9QA28)	0042802 // identical protein binding (PMID:25589040 [IDA])	Carcinoembryonic antigen-related cell adhesion molecule 16	CEA16_HUMAN|CEACAM16|CEAL2	protein	taxon:9606	20150302	UniProt
CELF2	-2.32857	1.43802e-07	-2.08174	7.4418e-06	0.00328746	3.02156e-06	UniProtKB	Q5VZZ6, V9GY47, E9PC62, O95319, V9GYD9	CELF2	0006397 // mRNA processing (GO_REF:0000037 [IEA] UniProtKB-KW:KW-0507) /// 0006376 // mRNA splice site selection (GO_REF:0000019 [IEA] Ensembl:ENSMUSP00000110574) /// 0006396 // RNA processing (PMID:9887331 [TAS]) /// 0008016 // regulation of heart contraction (PMID:9887331 [TAS])	0005634 // nucleus (GO_REF:0000039 [IEA] UniProtKB-SubCell:SL-0191) /// 0005737 // cytoplasm (GO_REF:0000019 [IEA] Ensembl:ENSMUSP00000110574) /// 0005737 // cytoplasm (GO_REF:0000039 [IEA] UniProtKB-SubCell:SL-0086)	0003723 // RNA binding (GO_REF:0000038 [IEA] UniProtKB-KW:KW-0694) /// 0003676 // nucleic acid binding (GO_REF:0000002 [IEA] InterPro:IPR000504) /// 0003723 // RNA binding (PMID:9887331 [TAS]) /// 0044822 /// 0000166 // nucleotide binding (GO_REF:0000002 [IEA] InterPro:IPR012677)	CUGBP Elav-like family member 2	E9PC62_HUMAN|CELF2	protein	taxon:9606	20150328	InterPro
CEP192	3.96364	2.54333e-28	4.4095	-1.65281e-05	5.81431e-24	2.09148e-26	UniProtKB	Q8TEP8, K7EPA2, H0Y966, K7ERF9, K7EQZ8, K7ENP4, C9JT09, A0A0A0MR42, K7ELX0	CEP192	0000086 // G2/M transition of mitotic cell cycle (Reactome:REACT_2203 [TAS]) /// 0010923 // negative regulation of phosphatase activity (PMID:19389623 [IDA]) /// 0006996 // organelle organization (Reactome:REACT_264135 [TAS]) /// 0000278 // mitotic cell cycle (Reactome:REACT_152 [TAS]) /// 0051298 // centrosome duplication (GO_REF:0000002 [IEA] InterPro:IPR028542) /// 0051225 // spindle assembly …	0005829 // cytosol (Reactome:REACT_169343 [TAS]) /// 0005829 // cytosol (Reactome:REACT_15470 [TAS]) /// 0005829 // cytosol (Reactome:REACT_15313 [TAS]) /// 0005829 // cytosol (Reactome:REACT_268380 [TAS]) /// 0005829 // cytosol (Reactome:REACT_169300 [TAS]) /// 0005829 // cytosol (Reactome:REACT_15467 [TAS]) /// 0005737 // cytoplasm (GO_REF:0000052 [IDA]) /// 0005813 // centrosome (PMID:21399614…	0019902 // phosphatase binding (PMID:19389623 [IDA]) /// 0005515 // protein binding (PMID:19389623 [IPI] UniProtKB:P62136)	Centrosomal protein of 192 kDa	A0A0A0MR42_HUMAN|CEP192	protein	taxon:9606	20150328	InterPro
CFAP70	-6.8	1.43022e-05	-5.86022	2.4927e-06	0.326963	0.000212867	UniProtKB	Q5T0N1	CFAP70	0008150 // biological_process (GO_REF:0000015 [ND])	0070062 // extracellular vesicular exosome (PMID:19056867 [IDA]) /// 0005929 // cilium (GO_REF:0000039 [IEA] UniProtKB-SubCell:SL-0066)	0003674 // molecular_function (GO_REF:0000015 [ND])	Cilia- and flagella-associated protein 70	CFA70_HUMAN|CFAP70|TTC18	protein	taxon:9606	20140715	UniProt
CH242-138G12.1	-4.2381	1.52148e-09	-3.76439	5.75006e-06	3.47826e-05	4.24696e-08
CH242-185F9.2	2.58333	0.0019142	2.84405	-1.98376e-06	1	0.0164205
CH242-31B7.1	-2.34906	1.12371e-29	-2.10295	3.43793e-05	2.5689e-25	9.62136e-28
CHAC1	-14.8571	3.45926e-22	-12.9038	8.43711e-06	7.90822e-18	2.382e-20	UniProtKB	Q9BUX1	CHAC1	0010955 // negative regulation of protein processing (PMID:22445366 [IMP]) /// 0008152 // metabolic process (GO_REF:0000037 [IEA] UniProtKB-KW:KW-0012) /// 0045746 // negative regulation of Notch signaling pathway (PMID:22445366 [IMP]) /// 0007219 // Notch signaling pathway (GO_REF:0000037 [IEA] UniProtKB-KW:KW-0914) /// 0070059 // intrinsic apoptotic signaling pathway in response to endoplasmic …	0005802 // trans-Golgi network (GO_REF:0000024 [ISS] UniProtKB:Q8R3J5) /// 0005829 // cytosol (PMID:19109178 [IDA])	0005112 // Notch binding (GO_REF:0000024 [ISS] UniProtKB:Q8R3J5) /// 0016746 // transferase activity, transferring acyl groups (GO_REF:0000037 [IEA] UniProtKB-KW:KW-0012) /// 0005515 // protein binding (PMID:16189514 [IPI] UniProtKB:Q9BQY4)	Glutathione-specific gamma-glutamylcyclotransferase 1	CHAC1_HUMAN|CHAC1|BOTCH	protein	taxon:9606	20120430	UniProt
CHGB	-47	1.33656e-12	-34.2395	4.02483e-06	3.0555e-08	5.25001e-11	UniProtKB	P05060, A0A0A0MT66	CHGB		0005576 // extracellular region (GO_REF:0000039 [IEA] UniProtKB-SubCell:SL-0243) /// 0030141 // secretory granule (GO_REF:0000002 [IEA] InterPro:IPR001819|InterPro:IPR001990)	0005515 // protein binding (PMID:20195357 [IPI] UniProtKB:Q15796) /// 0005515 // protein binding (PMID:24947832 [IPI] UniProtKB:Q5S007) /// 0005179 // hormone activity (PMID:3608978 [TAS]) /// 0005515 // protein binding (PMID:24510904 [IPI] UniProtKB:Q5S007)	Secretogranin-1	A0A0A0MT66_HUMAN|CHGB	protein	taxon:9606	20150328	InterPro
CHRNG	10.5	3.5886e-05	10.4748	-1.88147e-06	0.82039	0.000491251	UniProtKB	P07510	CHRNG	0042391 // regulation of membrane potential (GO_REF:0000019 [IEA] Ensembl:ENSMUSP00000027470) /// 0006936 // muscle contraction (PMID:8040310 [TAS]) /// 0098655 /// 0007165 // signal transduction (PMID:3967651 [TAS]) /// 0006810 // transport (PMID:3967651 [TAS]) /// 0007268 // synaptic transmission (Reactome:REACT_13685 [TAS]) /// 0007268 // synaptic transmission (Reactome:REACT_13477 [TAS]) /// …	0045211 // postsynaptic membrane (GO_REF:0000039 [IEA] UniProtKB-SubCell:SL-0219) /// 0030054 // cell junction (GO_REF:0000037 [IEA] UniProtKB-KW:KW-0965) /// 0005886 // plasma membrane (Reactome:REACT_22390 [TAS]) /// 0005892 // acetylcholine-gated channel complex (GO_REF:0000019 [IEA] Ensembl:ENSMUSP00000027470) /// 0005887 // integral to plasma membrane (PMID:3967651 [TAS]) /// 0005886 // plas…	0015267 // channel activity (PMID:3967651 [TAS]) /// 0005515 // protein binding (PMID:25416956 [IPI] UniProtKB:Q7Z3S9) /// 0004889 // acetylcholine-activated cation-selective channel activity (GO_REF:0000019 [IEA] Ensembl:ENSMUSP00000027470) /// 0005515 // protein binding (PMID:25416956 [IPI] UniProtKB:Q15323) /// 0005515 // protein binding (PMID:25416956 [IPI] UniProtKB:P60411) /// 0015464 // ac…	Acetylcholine receptor subunit gamma	ACHG_HUMAN|CHRNG|ACHRG	protein	taxon:9606	20150328	Ensembl
CHST1	-5.75	0.00053357	-4.91811	1.62574e-06	1	0.00541546	UniProtKB	O43916	CHST1	0044281 // small molecule metabolic process (Reactome:REACT_111217 [TAS]) /// 0006954 // inflammatory response (GO_REF:0000037 [IEA] UniProtKB-KW:KW-0395) /// 0005975 // carbohydrate metabolic process (Reactome:REACT_474 [TAS]) /// 0005976 // polysaccharide metabolic process (PMID:9405439 [TAS]) /// 0006790 // sulfur compound metabolic process (PMID:10330415 [IDA]) /// 0042339 // keratan sulfate …	0000139 // Golgi membrane (Reactome:REACT_121317 [TAS]) /// 0016021 // integral to membrane (PMID:9405439 [NAS])	0045130 // keratan sulfotransferase activity (PMID:9405439 [IDA]) /// 0008146 // sulfotransferase activity (PMID:10330415 [IDA])	Carbohydrate sulfotransferase 1	CHST1_HUMAN|CHST1	protein	taxon:9606	20130516	Reactome
CHST2	-5.66667	4.22852e-05	-4.92051	2.39475e-06	0.966681	0.000566304	UniProtKB	Q9Y4C5	CHST2	0044281 // small molecule metabolic process (Reactome:REACT_111217 [TAS]) /// 0006954 // inflammatory response (GO_REF:0000037 [IEA] UniProtKB-KW:KW-0395) /// 0007275 // multicellular organismal development (PMID:9722682 [TAS]) /// 0006044 // N-acetylglucosamine metabolic process (PMID:9722682 [IDA]) /// 0005975 // carbohydrate metabolic process (Reactome:REACT_474 [TAS]) /// 0042339 // keratan s…	0000139 // Golgi membrane (Reactome:REACT_121283 [TAS]) /// 0005802 // trans-Golgi network (PMID:12855678 [IDA]) /// 0016021 // integral to membrane (GO_REF:0000037 [IEA] UniProtKB-KW:KW-0812) /// 0031228 // intrinsic to Golgi membrane (PMID:12855678 [NAS])	0001517 // N-acetylglucosamine 6-O-sulfotransferase activity (PMID:9722682 [IDA]) /// 0008146 // sulfotransferase activity (PMID:9722682 [TAS]) /// 0001517 // N-acetylglucosamine 6-O-sulfotransferase activity (PMID:11042394 [IDA])	Carbohydrate sulfotransferase 2	CHST2_HUMAN|CHST2|GN6ST	protein	taxon:9606	20130516	Reactome
CHTF18	-4	0.000679643	-3.50819	2.02342e-06	1	0.00674362	UniProtKB	Q8WVB6, F8WCC1, E7EXA6	CHTF18	0007283 // spermatogenesis (GO_REF:0000019 [IEA] Ensembl:ENSMUSP00000043896) /// 0007131 // reciprocal meiotic recombination (GO_REF:0000019 [IEA] Ensembl:ENSMUSP00000043896) /// 0051985 // negative regulation of chromosome segregation (GO_REF:0000019 [IEA] Ensembl:ENSMUSP00000043896) /// 0007140 // male meiosis (GO_REF:0000019 [IEA] Ensembl:ENSMUSP00000043896) /// 0006260 // DNA replication (GO_…	0005654 // nucleoplasm (GO_REF:0000052 [IDA]) /// 0005737 // cytoplasm (GO_REF:0000052 [IDA]) /// 0016020 // membrane (PMID:19946888 [IDA])	0005524 // ATP binding (GO_REF:0000002 [IEA] InterPro:IPR003959) /// 0005524 // ATP binding (GO_REF:0000037 [IEA] UniProtKB-KW:KW-0067) /// 0003677 // DNA binding (GO_REF:0000037 [IEA] UniProtKB-KW:KW-0238) /// 0005524 // ATP binding (GO_REF:0000038 [IEA] UniProtKB-KW:KW-0067)	Chromosome transmission fidelity protein 18 homolog	E7EXA6_HUMAN|CHTF18	protein	taxon:9606	20150328	UniProt
CIDEA	-4.60563	1.74177e-57	-4.11945	4.34594e-05	3.98186e-53	2.01104e-55	UniProtKB	O60543	CIDEA	0006355 // regulation of transcription, DNA-dependent (GO_REF:0000037 [IEA] UniProtKB-KW:KW-0805) /// 0006351 // transcription, DNA-dependent (GO_REF:0000037 [IEA] UniProtKB-KW:KW-0804) /// 0032720 // negative regulation of tumor necrosis factor production (PMID:15919794 [IMP]) /// 0050710 // negative regulation of cytokine secretion (PMID:15919794 [IMP]) /// 0006629 // lipid metabolic process (G…	0005740 // mitochondrial envelope (GO_REF:0000024 [ISS] UniProtKB:O70302) /// 0005811 // lipid particle (PMID:18509062 [IDA]) /// 0005739 // mitochondrion (GO_REF:0000024 [ISS] UniProtKB:O70302) /// 0005634 // nucleus (PMID:17080483 [ISS] UniProtKB:O70302) /// 0005737 // cytoplasm (PMID:17080483 [ISS] UniProtKB:O70302)	0042803 // protein homodimerization activity (PMID:17080483 [ISS] UniProtKB:O70302)	Cell death activator CIDE-A	CIDEA_HUMAN|CIDEA	protein	taxon:9606	20071213	BHF-UCL
CIDE-C	-2.78947	6.20594e-16	-2.49444	1.39404e-05	1.41874e-11	3.2171e-14
CKAP2	4	0.000324951	4.32048	-1.82444e-06	1	0.00352238	UniProtKB	Q8WWK9	CKAP2	0006915 // apoptotic process (GO_REF:0000037 [IEA] UniProtKB-KW:KW-0053) /// 0007026 // negative regulation of microtubule depolymerization (GO_REF:0000019 [IEA] Ensembl:ENSMUSP00000039518) /// 0045944 // positive regulation of transcription from RNA polymerase II promoter (PMID:16061649 [IGI] UniProtKB:P04637) /// 0000281 // cytokinesis after mitosis (PMID:16061649 [IGI] UniProtKB:P04637)	0005881 // cytoplasmic microtubule (PMID:16061649 [IDA]) /// 0005813 // centrosome (PMID:21399614 [IDA]) /// 0005737 // cytoplasm (GO_REF:0000052 [IDA]) /// 0015630 // microtubule cytoskeleton (GO_REF:0000052 [IDA]) /// 0000922 // spindle pole (GO_REF:0000039 [IEA] UniProtKB-SubCell:SL-0448)		Cytoskeleton-associated protein 2	CKAP2_HUMAN|CKAP2|LB1|TMAP	protein	taxon:9606	20120113	MGI
CLCA2	2.80702	4.67297e-29	3.12943	-2.13434e-05	1.06829e-24	3.89886e-27	UniProtKB	Q9UQC9	CLCA2	0055085 // transmembrane transport (Reactome:REACT_15518 [TAS]) /// 0034220 // ion transmembrane transport (Reactome:REACT_25300 [TAS]) /// 0006508 // proteolysis (GO_REF:0000037 [IEA] UniProtKB-KW:KW-0645) /// 0007155 // cell adhesion (GO_REF:0000037 [IEA] UniProtKB-KW:KW-0130) /// 0006810 // transport (PMID:10362588 [TAS]) /// 1902476	0030054 // cell junction (GO_REF:0000039 [IEA] UniProtKB-SubCell:SL-0038) /// 0009925 // basal plasma membrane (GO_REF:0000039 [IEA] UniProtKB-SubCell:SL-0024) /// 0005576 // extracellular region (GO_REF:0000039 [IEA] UniProtKB-SubCell:SL-0243) /// 0005887 // integral to plasma membrane (PMID:10362588 [TAS]) /// 0005886 // plasma membrane (Reactome:REACT_268588 [TAS])	0008237 // metallopeptidase activity (GO_REF:0000037 [IEA] UniProtKB-KW:KW-0482) /// 0046872 // metal ion binding (GO_REF:0000037 [IEA] UniProtKB-KW:KW-0479) /// 0005229 // intracellular calcium activated chloride channel activity (GO_REF:0000033 [IBA] PANTHER:PTN000061436) /// 0015276 // ligand-gated ion channel activity (GO_REF:0000019 [IEA] Ensembl:ENSMUSP00000036029) /// 0005254 // chloride c…	Calcium-activated chloride channel regulator 2	CLCA2_HUMAN|CLCA2|CACC3	protein	taxon:9606	20150211	GO_Central
COL13A1	-3.71429	1.57226e-05	-3.28778	3.1901e-06	0.359434	0.000231296	UniProtKB	Q5TAT6	COL13A1	0001763 // morphogenesis of a branching structure (GO_REF:0000024 [ISS] UniProtKB:Q9R1N9) /// 0030154 // cell differentiation (GO_REF:0000037 [IEA] UniProtKB-KW:KW-0221) /// 0016337 // cell-cell adhesion (PMID:10865988 [IEP]) /// 0007160 // cell-matrix adhesion (PMID:11956183 [IPI] UniProtKB:P02751) /// 0030198 // extracellular matrix organization (Reactome:REACT_118779 [TAS]) /// 0022617 // extr…	0005911 // cell-cell junction (GO_REF:0000019 [IEA] Ensembl:ENSMUSP00000101094) /// 0005886 // plasma membrane (Reactome:REACT_150341 [TAS]) /// 0005886 // plasma membrane (Reactome:REACT_120755 [TAS]) /// 0005886 // plasma membrane (Reactome:REACT_169278 [TAS]) /// 0005788 // endoplasmic reticulum lumen (Reactome:REACT_121254 [TAS]) /// 0005788 // endoplasmic reticulum lumen (Reactome:REACT_1209…	0005515 // protein binding (PMID:11956183 [IPI] UniProtKB:Q14112) /// 0005515 // protein binding (PMID:11956183 [IPI] UniProtKB:P02751) /// 0008201 // heparin binding (PMID:11956183 [IDA]) /// 0005515 // protein binding (PMID:11956183 [IPI] UniProtKB:P98160)	Collagen alpha-1(XIII) chain	CODA1_HUMAN|COL13A1	protein	taxon:9606	20070328	UniProt
COL1A1	-2.46975	4.85934e-32	-2.21084	3.33536e-05	1.11089e-27	4.3736e-30	UniProtKB	P02452	COL1A1	0042542 // response to hydrogen peroxide (GO_REF:0000019 [IEA] Ensembl:ENSRNOP00000005311) /// 0071364 // cellular response to epidermal growth factor stimulus (GO_REF:0000019 [IEA] Ensembl:ENSRNOP00000005311) /// 0001649 // osteoblast differentiation (GO_REF:0000019 [IEA] Ensembl:ENSMUSP00000001547) /// 0055093 // response to hyperoxia (GO_REF:0000019 [IEA] Ensembl:ENSRNOP00000005311) /// 003033…	0005576 // extracellular region (Reactome:REACT_436 [TAS]) /// 0005788 // endoplasmic reticulum lumen (Reactome:REACT_121366 [TAS]) /// 0005576 // extracellular region (Reactome:REACT_150389 [TAS]) /// 0005576 // extracellular region (Reactome:REACT_150397 [TAS]) /// 0005576 // extracellular region (Reactome:REACT_1088 [TAS]) /// 0005576 // extracellular region (Reactome:REACT_191 [TAS]) /// 0005…	0005515 // protein binding (PMID:20015075 [IPI] UniProtKB:O01949) /// 0048407 // platelet-derived growth factor binding (PMID:8900172 [IDA]) /// 0042802 // identical protein binding (PMID:17211858 [IDA]) /// 0046872 // metal ion binding (GO_REF:0000037 [IEA] UniProtKB-KW:KW-0479) /// 0005515 // protein binding (PMID:18375391 [IPI] UniProtKB:P08123) /// 0005201 // extracellular matrix structural c…	Collagen alpha-1(I) chain	CO1A1_HUMAN|COL1A1	protein	taxon:9606	20080923	UniProt
COX18	2.64286	0.000409622	2.91497	-2.39601e-06	1	0.00432334	UniProtKB	B7ZL88, Q8N8Q8	COX18	0015031 // protein transport (PMID:16911509 [IGI] UniProtKB:P53239) /// 0008535 // respiratory chain complex IV assembly (PMID:16911509 [IGI] UniProtKB:P53239) /// 0051204 // protein insertion into mitochondrial membrane (PMID:16911509 [IGI] UniProtKB:P53239) /// 0051205 // protein insertion into membrane (GO_REF:0000002 [IEA] InterPro:IPR001708)	0031305 // integral to mitochondrial inner membrane (PMID:16212937 [IDA]) /// 0016021 // integral to membrane (GO_REF:0000038 [IEA] UniProtKB-KW:KW-0812) /// 0005739 // mitochondrion (GO_REF:0000019 [IEA] Ensembl:ENSMUSP00000113353)	0008565 // protein transporter activity (PMID:16911509 [IGI] UniProtKB:P53239)	Mitochondrial inner membrane protein COX18	B7ZL88_HUMAN|COX18	protein	taxon:9606	20150328	Ensembl
CP	-10.7692	3.03942e-27	-9.49026	1.10073e-05	6.94842e-23	2.43804e-25	UniProtKB	D6RE86, P00450, H7C5R1, H7C5N5, E9PFZ2	CP	0006879 // cellular iron ion homeostasis (Reactome:REACT_25060 [TAS]) /// 0055114 // oxidation-reduction process (GO_REF:0000037 [IEA] UniProtKB-KW:KW-0560) /// 0055114 // oxidation-reduction process (GO_REF:0000002 [IEA] InterPro:IPR027150) /// 0055085 // transmembrane transport (Reactome:REACT_15518 [TAS]) /// 0006825 // copper ion transport (GO_REF:0000002 [IEA] InterPro:IPR027150) /// 0055085…	0070062 // extracellular vesicular exosome (PMID:19056867 [IDA]) /// 0070062 // extracellular vesicular exosome (PMID:23533145 [IDA]) /// 0005615 // extracellular space (PMID:19996109 [IDA]) /// 0005615 // extracellular space (PMID:16502470 [IDA]) /// 0005576 // extracellular region (Reactome:REACT_23996 [TAS]) /// 0072562 // blood microparticle (PMID:22516433 [IDA]) /// 0070062 // extracellular …	0005507 // copper ion binding (GO_REF:0000002 [IEA] InterPro:IPR002355|InterPro:IPR011706|InterPro:IPR027150) /// 0004322 // ferroxidase activity (GO_REF:0000002 [IEA] InterPro:IPR027150) /// 0051087 // chaperone binding (PMID:19996109 [IPI] UniProtKB:P10909) /// 0005507 // copper ion binding (GO_REF:0000002 [IEA] InterPro:IPR002355|InterPro:IPR011706|InterPro:IPR011707|InterPro:IPR027150) /// 00…	Ceruloplasmin	D6RE86_HUMAN|CP	protein	taxon:9606	20150328	InterPro
CPB2	-22	1.12715e-10	-17.7268	3.66373e-06	2.57678e-06	3.56401e-09	UniProtKB	A0A087WSY5, Q96IY4	CPB2	2000346 // negative regulation of hepatocyte proliferation (GO_REF:0000019 [IEA] Ensembl:ENSRNOP00000014909) /// 0009408 // response to heat (GO_REF:0000019 [IEA] Ensembl:ENSRNOP00000014909) /// 0051918 // negative regulation of fibrinolysis (GO_REF:0000019 [IEA] Ensembl:ENSRNOP00000014909) /// 0042493 // response to drug (GO_REF:0000019 [IEA] Ensembl:ENSRNOP00000014909) /// 0006508 // proteolysi…	0070062 // extracellular vesicular exosome (PMID:23533145 [IDA]) /// 0005615 // extracellular space (GO_REF:0000019 [IEA] Ensembl:ENSRNOP00000014909)	0008270 // zinc ion binding (GO_REF:0000002 [IEA] InterPro:IPR000834) /// 0004181 // metallocarboxypeptidase activity (GO_REF:0000002 [IEA] InterPro:IPR000834)	Carboxypeptidase B2	A0A087WSY5_HUMAN|CPB2	protein	taxon:9606	20150328	InterPro
CPNE8	-2.55	0.0010935	-2.2687	2.5147e-06	1	0.0101094	UniProtKB	Q86YQ8	CPNE8		0070062 // extracellular vesicular exosome (PMID:23533145 [IDA]) /// 0070062 // extracellular vesicular exosome (PMID:20458337 [IDA])		Copine-8	CPNE8_HUMAN|CPNE8	protein	taxon:9606	20130829	UniProt
CPT2	1.84436	4.17562e-74	2.05905	-7.16492e-05	9.54589e-70	5.27397e-72	UniProtKB	P23786	CPT2	0044281 // small molecule metabolic process (Reactome:REACT_111217 [TAS]) /// 0044255 // cellular lipid metabolic process (Reactome:REACT_22279 [TAS]) /// 0006635 // fatty acid beta-oxidation (GO_REF:0000041 [IEA] UniPathway:UPA00659) /// 0006853 // carnitine shuttle (Reactome:REACT_11082 [TAS])	0005654 // nucleoplasm (GO_REF:0000052 [IDA]) /// 0005743 // mitochondrial inner membrane (Reactome:REACT_11133 [TAS]) /// 0005743 // mitochondrial inner membrane (PMID:1988962 [NAS]) /// 0005743 // mitochondrial inner membrane (Reactome:REACT_115927 [TAS]) /// 0005739 // mitochondrion (GO_REF:0000052 [IDA]) /// 0005730 // nucleolus (GO_REF:0000052 [IDA])	0004095 // carnitine O-palmitoyltransferase activity (PMID:1988962 [NAS])	Carnitine O-palmitoyltransferase 2, mitochondrial	CPT2_HUMAN|CPT2|CPT1	protein	taxon:9606	20010830	UniProt
CREB_2	-2.85714	0.00219053	-2.53289	2.13748e-06	1	0.0182832
CRP_1	-23.5	1.31325e-10	-18.9282	3.92689e-06	3.00221e-06	4.10138e-09
CRP_2	-22	8.92233e-33	-18.994	1.09912e-05	2.03973e-28	8.22474e-31
CRY2	2.63501	7.27361e-16	2.94149	-0.00012556	1.66282e-11	3.74509e-14	UniProtKB	Q49AN0	CRY2	0019915 // lipid storage (GO_REF:0000019 [IEA] Ensembl:ENSMUSP00000088047) /// 0043153 // entrainment of circadian clock by photoperiod (GO_REF:0000024 [ISS] UniProtKB:Q9R194) /// 0000122 // negative regulation of transcription from RNA polymerase II promoter (PMID:15147242 [IDA]) /// 0006351 // transcription, DNA-dependent (GO_REF:0000037 [IEA] UniProtKB-KW:KW-0804) /// 0000719 // photoreactive …	0005739 // mitochondrion (GO_REF:0000019 [IEA] Ensembl:ENSMUSP00000088047) /// 0005737 // cytoplasm (GO_REF:0000052 [IDA]) /// 0005576 // extracellular region (PMID:9753616 [IDA]) /// 0005634 // nucleus (GO_REF:0000052 [IDA]) /// 0005634 // nucleus (GO_REF:0000024 [ISS] UniProtKB:Q9R194)	0000989 // transcription factor binding transcription factor activity (PMID:15147242 [IDA]) /// 0005515 // protein binding (PMID:25416956 [IPI] UniProtKB:O76083) /// 0003677 // DNA binding (PMID:12627958 [IDA]) /// 0003914 // DNA (6-4) photolyase activity (PMID:8909283 [IDA]) /// 0043130 // ubiquitin binding (PMID:11889036 [IDA]) /// 0000976 // transcription regulatory region sequence-specific DN…	Cryptochrome-2	CRY2_HUMAN|CRY2|KIAA0658	protein	taxon:9606	20111208	BHF-UCL
CSF3_1	3.3125	1.65328e-06	3.65501	-3.78774e-06	0.0377957	2.9299e-05
CSPP1	-2.43662	9.90411e-09	-2.17823	8.22103e-06	0.000226418	2.48811e-07	UniProtKB	Q1MSJ5, F2Z2M5, E5RI67	CSPP1	0032467 // positive regulation of cytokinesis (PMID:19129481 [IMP]) /// 0032467 // positive regulation of cytokinesis (GO_REF:0000002 [IEA] InterPro:IPR026708) /// 0051781 // positive regulation of cell division (PMID:19129481 [IMP])	0005874 // microtubule (GO_REF:0000037 [IEA] UniProtKB-KW:KW-0493) /// 0005654 // nucleoplasm (GO_REF:0000052 [IDA]) /// 0000922 // spindle pole (PMID:19129481 [IDA]) /// 0000922 // spindle pole (GO_REF:0000002 [IEA] InterPro:IPR026708) /// 0005813 // centrosome (PMID:21399614 [IDA]) /// 0005874 // microtubule (GO_REF:0000002 [IEA] InterPro:IPR026708) /// 0005819 // spindle (PMID:19129481 [IDA]) …	0005515 // protein binding (PMID:25416956 [IPI] UniProtKB:Q6NUQ1) /// 0005515 // protein binding (PMID:25416956 [IPI] UniProtKB:Q08379) /// 0005515 // protein binding (PMID:25416956 [IPI] UniProtKB:Q96HT8) /// 0005515 // protein binding (PMID:25416956 [IPI] UniProtKB:Q96KN7)	Centrosome and spindle pole-associated protein 1	E5RI67_HUMAN|CSPP1	protein	taxon:9606	20150328	InterPro
CSRNP1	-2.45217	4.99738e-25	-2.19486	2.69454e-05	1.14245e-20	3.72134e-23	UniProtKB	Q96S65	CSRNP1	0060021 // palate development (GO_REF:0000019 [IEA] Ensembl:ENSMUSP00000035101) /// 0048008 // platelet-derived growth factor receptor signaling pathway (GO_REF:0000019 [IEA] Ensembl:ENSMUSP00000035101) /// 0048705 // skeletal system morphogenesis (GO_REF:0000019 [IEA] Ensembl:ENSMUSP00000035101) /// 0006351 // transcription, DNA-dependent (GO_REF:0000037 [IEA] UniProtKB-KW:KW-0804) /// 0006915 /…	0005634 // nucleus (PMID:17726538 [ISS] UniProtKB:P59054)	0043565 // sequence-specific DNA binding (GO_REF:0000019 [IEA] Ensembl:ENSMUSP00000035101) /// 0003674 // molecular_function (GO_REF:0000015 [ND]) /// 0005515 // protein binding (PMID:25416956 [IPI] UniProtKB:Q8TAU3) /// 0005515 // protein binding (PMID:25416956 [IPI] UniProtKB:P36873) /// 0005515 // protein binding (PMID:22321011 [IPI] UniProtKB:P62136) /// 0005515 // protein binding (PMID:25416…	Cysteine/serine-rich nuclear protein 1	CSRN1_HUMAN|CSRNP1|AXUD1|TAIP3	protein	taxon:9606	20150328	Ensembl
CTC1	2.54545	1.29728e-05	2.82046	-3.55528e-06	0.296571	0.000194856	UniProtKB	J3QKT7, J3KSZ1, J3KSR1, Q2NKJ3	CTC1	0048539 // bone marrow development (GO_REF:0000019 [IEA] Ensembl:ENSMUSP00000112063) /// 0090399 // replicative senescence (GO_REF:0000019 [IEA] Ensembl:ENSMUSP00000112063) /// 0035264 // multicellular organism growth (GO_REF:0000019 [IEA] Ensembl:ENSMUSP00000112063) /// 0010389 // regulation of G2/M transition of mitotic cell cycle (GO_REF:0000019 [IEA] Ensembl:ENSMUSP00000112063) /// 0006974 //…	0070188 // Stn1-Ten1 complex (GO_REF:0000024 [ISS] UniProtKB:Q8K2X3) /// 0000784 // nuclear chromosome, telomeric region (PMID:19854130 [IDA]) /// 0070188 // Stn1-Ten1 complex (GO_REF:0000024 [ISS] UniProtKB:Q5SUQ9) /// 0005634 // nucleus (GO_REF:0000024 [ISS] UniProtKB:Q5SUQ9) /// 0005634 // nucleus (PMID:19854130 [IDA])	0005515 // protein binding (PMID:19854130 [IPI] UniProtKB:Q9H668) /// 0003697 // single-stranded DNA binding (GO_REF:0000024 [ISS] UniProtKB:Q5SUQ9) /// 0003697 // single-stranded DNA binding (GO_REF:0000002 [IEA] InterPro:IPR029156) /// 0005515 // protein binding (PMID:25416956 [IPI] UniProtKB:Q92624)	CST complex subunit CTC1	J3KSR1_HUMAN|CTC1	protein	taxon:9606	20150328	InterPro
CTF1	-2.26316	0.000275755	-2.02046	3.82179e-06	1	0.00304102	UniProtKB	Q16619	CTF1	0007267 // cell-cell signaling (PMID:7862649 [TAS]) /// 0048861 // leukemia inhibitory factor signaling pathway (GO_REF:0000019 [IEA] Ensembl:ENSRNOP00000025646) /// 0008283 // cell proliferation (PMID:7738033 [TAS]) /// 0007517 // muscle organ development (PMID:7862649 [TAS]) /// 0048666 // neuron development (GO_REF:0000019 [IEA] Ensembl:ENSMUSP00000049161) /// 0008284 // positive regulation of…	0005615 // extracellular space (GO_REF:0000037 [IEA] UniProtKB-KW:KW-0202) /// 0005576 // extracellular region (PMID:7862649 [TAS])	0005125 // cytokine activity (GO_REF:0000037 [IEA] UniProtKB-KW:KW-0202) /// 0005146 // leukemia inhibitory factor receptor binding (GO_REF:0000019 [IEA] Ensembl:ENSRNOP00000025646) /// 0005515 // protein binding (PMID:25416956 [IPI] UniProtKB:P43360)	Cardiotrophin-1	CTF1_HUMAN|CTF1	protein	taxon:9606	20150328	UniProt
CTSL_1	-4.41667	1.88175e-06	-3.89835	3.47372e-06	0.0430186	3.30658e-05
CTU1	-2.27778	0.000396357	-2.03312	3.66681e-06	1	0.00420469	UniProtKB	Q7Z7A3	CTU1	0002098 // tRNA wobble uridine modification (PMID:19017811 [NAS]) /// 0034227 // tRNA thio-modification (PMID:19017811 [NAS]) /// 0032447 // protein urmylation (GO_REF:0000020 [IEA] HAMAP:MF_03053)	0005739 // mitochondrion (GO_REF:0000019 [IEA] Ensembl:ENSMUSP00000036770) /// 0005829 // cytosol (GO_REF:0000024 [ISS] UniProtKB:P53088)	0000049 // tRNA binding (GO_REF:0000020 [IEA] HAMAP:MF_03053) /// 0016779 // nucleotidyltransferase activity (GO_REF:0000020 [IEA] HAMAP:MF_03053) /// 0005515 // protein binding (PMID:19017811 [IPI] UniProtKB:Q2VPK5) /// 0005515 // protein binding (PMID:19017811 [IPI] UniProtKB:Q9BTM9)	Cytoplasmic tRNA 2-thiolation protein 1	CTU1_HUMAN|CTU1|ATPBD3|NCS6	protein	taxon:9606	20150328	UniProt
CU571095.1	-2.93939	5.43758e-07	-2.62081	5.27643e-06	0.0124308	1.04637e-05
CYP26B1	-5.75	0.00053357	-4.91811	1.62574e-06	1	0.00541546	UniProtKB	Q9NR63, E7ER08, E5RHN4, E5RHM2	CYP26B1	0009954 // proximal/distal pattern formation (GO_REF:0000024 [ISS] UniProtKB:Q811W2) /// 0006766 // vitamin metabolic process (Reactome:REACT_13450 [TAS]) /// 0007283 // spermatogenesis (GO_REF:0000024 [ISS] UniProtKB:Q811W2) /// 0060349 // bone morphogenesis (PMID:22019272 [IMP]) /// 2001037 // positive regulation of tongue muscle cell differentiation (GO_REF:0000019 [IEA] Ensembl:ENSMUSP0000007…	0005789 // endoplasmic reticulum membrane (Reactome:REACT_268834 [TAS]) /// 0005737 // cytoplasm (PMID:22899867 [IDA]) /// 0005789 // endoplasmic reticulum membrane (Reactome:REACT_13572 [TAS])	0001972 // retinoic acid binding (PMID:10823918 [IDA]) /// 0020037 // heme binding (GO_REF:0000002 [IEA] InterPro:IPR001128|InterPro:IPR002403) /// 0004497 // monooxygenase activity (GO_REF:0000038 [IEA] UniProtKB-KW:KW-0503) /// 0005506 // iron ion binding (GO_REF:0000002 [IEA] InterPro:IPR001128) /// 0020037 // heme binding (PMID:10823918 [NAS]) /// 0005506 // iron ion binding (GO_REF:0000002 […	Cytochrome P450 26B1	E5RHM2_HUMAN|CYP26B1	protein	taxon:9606	20150328	InterPro
CYP2D6	-22.5	3.80644e-22	-19.0823	7.5029e-06	8.7019e-18	2.60293e-20	UniProtKB	P10635, H7BY38, E7ENE7	CYP2D6	0046483 // heterocycle metabolic process (PMID:15327587 [IDA]) /// 0016098 // monoterpenoid metabolic process (PMID:16401082 [IDA]) /// 0006805 // xenobiotic metabolic process (PMID:19438707 [TAS]) /// 0033076 // isoquinoline alkaloid metabolic process (PMID:19448135 [IDA]) /// 0017144 // drug metabolic process (PMID:19219744 [IDA]) /// 0046483 // heterocycle metabolic process (PMID:19651758 [IDA…	0005789 // endoplasmic reticulum membrane (Reactome:REACT_13478 [TAS]) /// 0005739 // mitochondrion (PMID:19438707 [IDA]) /// 0005789 // endoplasmic reticulum membrane (Reactome:REACT_323 [TAS]) /// 0005783 // endoplasmic reticulum (PMID:19438707 [TAS])	0004497 // monooxygenase activity (PMID:19651758 [IDA]) /// 0070330 // aromatase activity (GO_REF:0000003 [IEA] EC:1.14.14.1) /// 0020037 // heme binding (GO_REF:0000002 [IEA] InterPro:IPR001128|InterPro:IPR002401|InterPro:IPR008069) /// 0016491 // oxidoreductase activity (PMID:16401082 [IDA]) /// 0005506 // iron ion binding (GO_REF:0000002 [IEA] InterPro:IPR001128|InterPro:IPR002401|InterPro:IPR…	Cytochrome P450 2D6	E7ENE7_HUMAN|CYP2D6	protein	taxon:9606	20150328	InterPro
CYP2E1	-44.2	1.7285e-57	-37.8433	1.88961e-05	3.95151e-53	2.00585e-55	UniProtKB	H0Y593, F5H694, H0Y7H4, P05181	CYP2E1	0010243 // response to organic nitrogen (GO_REF:0000019 [IEA] Ensembl:ENSRNOP00000016883) /// 0016098 // monoterpenoid metabolic process (PMID:16401082 [IDA]) /// 0019373 // epoxygenase P450 pathway (GO_REF:0000033 [IBA] PANTHER:PTN000670523) /// 0008202 // steroid metabolic process (PMID:18356043 [IMP]) /// 0042738 // exogenous drug catabolic process (GO_REF:0000033 [IBA] PANTHER:PTN001548345) /…	0005789 // endoplasmic reticulum membrane (Reactome:REACT_122 [TAS]) /// 0005737 // cytoplasm (GO_REF:0000033 [IBA] PANTHER:PTN001548345) /// 0043231 // intracellular membrane-bounded organelle (GO_REF:0000033 [IBA] PANTHER:PTN001548345) /// 0005739 // mitochondrion (GO_REF:0000019 [IEA] Ensembl:ENSRNOP00000016883) /// 0031227 // intrinsic to endoplasmic reticulum membrane (GO_REF:0000019 [IEA] E…	0004497 // monooxygenase activity (PMID:19651758 [IDA]) /// 0020037 // heme binding (GO_REF:0000002 [IEA] InterPro:IPR001128|InterPro:IPR002401) /// 0016712 // oxidoreductase activity, acting on paired donors, with incorporation or reduction of molecular oxygen, reduced flavin or flavoprotein as one donor, and incorporation of one atom of oxygen (GO_REF:0000002 [IEA] InterPro:IPR008070) /// 00167…	Cytochrome P450 2E1	F5H694_HUMAN|CYP2E1	protein	taxon:9606	20150328	InterPro
CYP2R1	4.25	0.00434375	4.51389	-1.31424e-06	1	0.0327191	UniProtKB	Q6VVX0, E9PJT9	CYP2R1	0006082 // organic acid metabolic process (GO_REF:0000033 [IBA] PANTHER:PTN001548345) /// 0006766 // vitamin metabolic process (Reactome:REACT_13450 [TAS]) /// 0042359 // vitamin D metabolic process (Reactome:REACT_13523 [TAS]) /// 0042738 // exogenous drug catabolic process (GO_REF:0000033 [IBA] PANTHER:PTN001548345) /// 0010164 // response to cesium ion (GO_REF:0000019 [IEA] Ensembl:ENSRNOP0000…	0005737 // cytoplasm (GO_REF:0000033 [IBA] PANTHER:PTN001548345) /// 0043231 // intracellular membrane-bounded organelle (GO_REF:0000033 [IBA] PANTHER:PTN001548345) /// 0005789 // endoplasmic reticulum membrane (Reactome:REACT_13458 [TAS])	0020037 // heme binding (GO_REF:0000002 [IEA] InterPro:IPR001128|InterPro:IPR002401) /// 0004497 // monooxygenase activity (GO_REF:0000038 [IEA] UniProtKB-KW:KW-0503) /// 0016705 // oxidoreductase activity, acting on paired donors, with incorporation or reduction of molecular oxygen (GO_REF:0000002 [IEA] InterPro:IPR001128|InterPro:IPR002401|InterPro:IPR017972) /// 0020037 // heme binding (GO_REF…	Vitamin D 25-hydroxylase	E9PJT9_HUMAN|CYP2R1	protein	taxon:9606	20150328	UniProt
CYP4B1	-2.45	0.00218668	-2.18019	2.33926e-06	1	0.0182644	UniProtKB	E9PML0, Q8WWV1, F5H1Q8, Q8IZB0, E7EME6, F5H6F1, P13584, F5H5Q6	CYP4B1	0055114 // oxidation-reduction process (GO_REF:0000037 [IEA] UniProtKB-KW:KW-0560) /// 0044281 // small molecule metabolic process (Reactome:REACT_111217 [TAS]) /// 0042738 // exogenous drug catabolic process (GO_REF:0000019 [IEA] Ensembl:ENSRNOP00000013321) /// 0006805 // xenobiotic metabolic process (Reactome:REACT_13433 [TAS]) /// 0018917 // fluorene metabolic process (GO_REF:0000019 [IEA] Ens…	0005789 // endoplasmic reticulum membrane (Reactome:REACT_13615 [TAS])	0019825 // oxygen binding (PMID:2574990 [TAS]) /// 0005506 // iron ion binding (GO_REF:0000002 [IEA] InterPro:IPR001128) /// 0020037 // heme binding (GO_REF:0000002 [IEA] InterPro:IPR001128|InterPro:IPR002401) /// 0004497 // monooxygenase activity (GO_REF:0000038 [IEA] UniProtKB-KW:KW-0503) /// 0008144 // drug binding (GO_REF:0000019 [IEA] Ensembl:ENSRNOP00000013321) /// 0070330 // aromatase acti…	Cytochrome P450 4B1	E7EME6_HUMAN|CYP4B1	protein	taxon:9606	20150328	UniProt
CYP4V2	-3.375	0.00598862	-2.96452	1.58482e-06	1	0.0428903	UniProtKB	Q6ZWL3	CYP4V2	0010430 // fatty acid omega-oxidation (PMID:19661213 [IDA]) /// 0050896 // response to stimulus (GO_REF:0000037 [IEA] UniProtKB-KW:KW-0716) /// 0007601 // visual perception (GO_REF:0000037 [IEA] UniProtKB-KW:KW-0844)	0005789 // endoplasmic reticulum membrane (GO_REF:0000039 [IEA] UniProtKB-SubCell:SL-0097) /// 0016021 // integral to membrane (GO_REF:0000037 [IEA] UniProtKB-KW:KW-0812)	0020037 // heme binding (GO_REF:0000002 [IEA] InterPro:IPR001128|InterPro:IPR002401) /// 0016705 // oxidoreductase activity, acting on paired donors, with incorporation or reduction of molecular oxygen (GO_REF:0000002 [IEA] InterPro:IPR001128|InterPro:IPR002401|InterPro:IPR017972) /// 0005506 // iron ion binding (GO_REF:0000002 [IEA] InterPro:IPR001128|InterPro:IPR002401) /// 0004497 // monooxyge…	Cytochrome P450 4V2	CP4V2_HUMAN|CYP4V2	protein	taxon:9606	20150328	UniProt
CYTH4	-2.26316	0.000275755	-2.02046	3.82179e-06	1	0.00304102	UniProtKB	B1AHH5, B1AHH4, B1AHH6, Q9UIA0	CYTH4	0030155 // regulation of cell adhesion (GO_REF:0000033 [IBA] PANTHER:PTN000070708) /// 0043547 // positive regulation of GTPase activity (GO_REF:0000037 [IEA] UniProtKB-KW:KW-0344) /// 0043547 // positive regulation of GTPase activity (GO_REF:0000002 [IEA] InterPro:IPR000904) /// 0043547 // positive regulation of GTPase activity (GO_REF:0000033 [IBA] PANTHER:PTN000070561) /// 0016192 // vesicle-m…	0005886 // plasma membrane (PMID:17398095 [IDA]) /// 0005802 // trans-Golgi network (GO_REF:0000033 [IBA] PANTHER:PTN000070708)	0005086 // ARF guanyl-nucleotide exchange factor activity (PMID:10652308 [IDA]) /// 0005086 // ARF guanyl-nucleotide exchange factor activity (GO_REF:0000002 [IEA] InterPro:IPR000904) /// 0005086 // ARF guanyl-nucleotide exchange factor activity (GO_REF:0000033 [IBA] PANTHER:PTN000070561) /// 0008289 // lipid binding (GO_REF:0000037 [IEA] UniProtKB-KW:KW-0446)	Cytohesin-4	B1AHH4_HUMAN|CYTH4	protein	taxon:9606	20150328	InterPro
DCLK3	-7.5	0.00418107	-6.11284	1.11989e-06	1	0.0317342	UniProtKB	Q9C098	DCLK3	0006468 // protein phosphorylation (GO_REF:0000002 [IEA] InterPro:IPR000719|InterPro:IPR002290|InterPro:IPR008271)	0005634 // nucleus (GO_REF:0000039 [IEA] UniProtKB-SubCell:SL-0191) /// 0005737 // cytoplasm (GO_REF:0000039 [IEA] UniProtKB-SubCell:SL-0086)	0005524 // ATP binding (GO_REF:0000037 [IEA] UniProtKB-KW:KW-0067) /// 0004674 // protein serine/threonine kinase activity (GO_REF:0000037 [IEA] UniProtKB-KW:KW-0723)	Serine/threonine-protein kinase DCLK3	DCLK3_HUMAN|DCLK3|DCAMKL3|DCDC3C|KIAA1765	protein	taxon:9606	20150328	UniProt
DCLRE1B	-9.45455	8.48971e-18	-8.31017	8.04532e-06	1.94083e-13	4.85208e-16	UniProtKB	Q9H816	DCLRE1B	0090305 // nucleic acid phosphodiester bond hydrolysis (GO_REF:0000037 [IEA] UniProtKB-KW:KW-0540) /// 0090305 // nucleic acid phosphodiester bond hydrolysis (GO_REF:0000019 [IEA] Ensembl:ENSMUSP00000029435) /// 0006281 // DNA repair (GO_REF:0000037 [IEA] UniProtKB-KW:KW-0234) /// 0031860 // telomeric 3' overhang formation (GO_REF:0000024 [ISS] UniProtKB:Q8C7W7) /// 0090305 // nucleic acid phosph…	0005737 // cytoplasm (GO_REF:0000037 [IEA] UniProtKB-KW:KW-0963) /// 0005634 // nucleus (GO_REF:0000039 [IEA] UniProtKB-SubCell:SL-0191) /// 0000781 // chromosome, telomeric region (PMID:16730175 [IDA]) /// 0005813 // centrosome (PMID:19197158 [IDA]) /// 0000781 // chromosome, telomeric region (PMID:20655466 [IDA])	0005515 // protein binding (PMID:19197158 [IPI] UniProtKB:Q96R06) /// 0005515 // protein binding (PMID:20655466 [IPI] UniProtKB:Q15554) /// 0008409 // 5'-3' exonuclease activity (PMID:20655466 [IDA]) /// 0008409 // 5'-3' exonuclease activity (PMID:22692201 [IDA]) /// 0008409 // 5'-3' exonuclease activity (PMID:16730175 [IDA]) /// 0005515 // protein binding (PMID:16730175 [IPI] UniProtKB:Q15554)	5' exonuclease Apollo	DCR1B_HUMAN|DCLRE1B|SNM1B	protein	taxon:9606	20100730	UniProt
DCTD	1.85294	1.3516e-06	2.06489	-6.37657e-06	0.0308989	2.43114e-05	UniProtKB	D6RBN2, D6R9S0, D6RAR9, D6RBJ9, P32321, D6RC36, D6RAD7	DCTD	0044281 // small molecule metabolic process (Reactome:REACT_111217 [TAS]) /// 0046134 // pyrimidine nucleoside biosynthetic process (Reactome:REACT_21376 [TAS]) /// 0008152 // metabolic process (GO_REF:0000002 [IEA] InterPro:IPR016193) /// 0006220 // pyrimidine nucleotide metabolic process (GO_REF:0000002 [IEA] InterPro:IPR016473) /// 0055086 // nucleobase-containing small molecule metabolic proc…	0070062 // extracellular vesicular exosome (PMID:23376485 [IDA]) /// 0005829 // cytosol (Reactome:REACT_879 [TAS])	0005515 // protein binding (PMID:25416956 [IPI] UniProtKB:Q9H8Y8) /// 0005515 // protein binding (PMID:25416956 [IPI] UniProtKB:Q96EH3) /// 0016787 // hydrolase activity (GO_REF:0000002 [IEA] InterPro:IPR002125) /// 0008270 // zinc ion binding (GO_REF:0000002 [IEA] InterPro:IPR002125|InterPro:IPR016192|InterPro:IPR016473) /// 0004132 // dCMP deaminase activity (Reactome:REACT_879 [EXP]) /// 00055…	Deoxycytidylate deaminase	D6R9S0_HUMAN|DCTD	protein	taxon:9606	20150328	InterPro
DDX3X_2	-2.35154	1.04004e-27	-2.10507	3.17397e-05	2.37763e-23	8.37195e-26
DENND1B	-2.80645	3.86825e-06	-2.50191	4.59514e-06	0.0884322	6.4408e-05	UniProtKB	Q6P3S1	DENND1B	0043547 // positive regulation of GTPase activity (GO_REF:0000037 [IEA] UniProtKB-KW:KW-0344) /// 0043547 // positive regulation of GTPase activity (PMID:20937701 [IDA]) /// 0015031 // protein transport (GO_REF:0000037 [IEA] UniProtKB-KW:KW-0653)	0030136 // clathrin-coated vesicle (GO_REF:0000039 [IEA] UniProtKB-SubCell:SL-0070) /// 0005829 // cytosol (GO_REF:0000039 [IEA] UniProtKB-SubCell:SL-0091)	0017112 // Rab guanyl-nucleotide exchange factor activity (PMID:20937701 [IDA])	DENN domain-containing protein 1B	DEN1B_HUMAN|DENND1B|C1orf218|FAM31B	protein	taxon:9606	20150328	UniProt
DEPDC5	2.30769	3.73747e-07	2.56621	-5.39429e-06	0.00854422	7.34671e-06	UniProtKB	O75140, H0Y770	DEPDC5	0043547 // positive regulation of GTPase activity (GO_REF:0000037 [IEA] UniProtKB-KW:KW-0343) /// 0035556 // intracellular signal transduction (GO_REF:0000002 [IEA] InterPro:IPR000591)	0048471 // perinuclear region of cytoplasm (GO_REF:0000024 [ISS] UniProtKB:P61460) /// 0005829 // cytosol (GO_REF:0000024 [ISS] UniProtKB:P61460) /// 0005765 // lysosomal membrane (PMID:17897319 [IDA])	0005096 // GTPase activator activity (GO_REF:0000037 [IEA] UniProtKB-KW:KW-0343)	DEP domain-containing protein 5	H0Y770_HUMAN|DEPDC5	protein	taxon:9606	20150328	InterPro
DISC1	6.5	3.39583e-05	6.87085	-2.19577e-06	0.776321	0.0004671	UniProtKB	C4P0D8, Q9NRI5, C4P0D4, C4P0D6	DISC1	0030177 // positive regulation of Wnt receptor signaling pathway (PMID:19303846 [IGI]) /// 0001764 // neuron migration (PMID:19502360 [IMP]) /// 0060070 // canonical Wnt receptor signaling pathway (GO_REF:0000019 [IEA] Ensembl:ENSMUSP00000112410) /// 2000060 // positive regulation of protein ubiquitination involved in ubiquitin-dependent protein catabolic process (GO_REF:0000019 [IEA] Ensembl:ENS…	0005874 // microtubule (GO_REF:0000037 [IEA] UniProtKB-KW:KW-0493) /// 0045211 // postsynaptic membrane (GO_REF:0000037 [IEA] UniProtKB-KW:KW-0628) /// 0036064 // cilium basal body (GO_REF:0000019 [IEA] Ensembl:ENSMUSP00000112410) /// 0030054 // cell junction (GO_REF:0000037 [IEA] UniProtKB-KW:KW-0965) /// 0005813 // centrosome (PMID:18955030 [IDA]) /// 0014069 // postsynaptic density (GO_REF:000…	0005515 // protein binding (PMID:17043677 [IPI] UniProtKB:Q9Y496) /// 0005515 // protein binding (PMID:12812986 [IPI] UniProtKB:Q9H254) /// 0005515 // protein binding (PMID:12812986 [IPI] UniProtKB:Q8TDR0) /// 0005515 // protein binding (PMID:12812986 [IPI] UniProtKB:Q15811) /// 0005515 // protein binding (PMID:17043677 [IPI] UniProtKB:Q14204) /// 0005515 // protein binding (PMID:12812986 [IPI] U…	Disrupted in schizophrenia 1 isoform 48	C4P0D4_HUMAN|DISC1|TSNAX-DISC1	protein	taxon:9606	20150328	InterPro
DNAJA1	-2.669	1.7185e-83	-2.38969	7.77552e-05	3.92867e-79	2.25786e-81	UniProtKB	P31689	DNAJA1	0030317 // sperm motility (GO_REF:0000019 [IEA] Ensembl:ENSMUSP00000129730) /// 0043508 // negative regulation of JUN kinase activity (PMID:24512202 [IMP]) /// 0043066 // negative regulation of apoptotic process (PMID:14752510 [IMP]) /// 0006986 // response to unfolded protein (PMID:8334160 [TAS]) /// 0042769 // DNA damage response, detection of DNA damage (GO_REF:0000019 [IEA] Ensembl:ENSRNOP000…	0098554 /// 0005739 // mitochondrion (GO_REF:0000039 [IEA] UniProtKB-SubCell:SL-0173) /// 0070062 // extracellular vesicular exosome (PMID:19056867 [IDA]) /// 0016020 // membrane (PMID:21231916 [IDA]) /// 0005829 // cytosol (PMID:21231916 [IDA]) /// 0005634 // nucleus (GO_REF:0000039 [IEA] UniProtKB-SubCell:SL-0191) /// 0000151 // ubiquitin ligase complex (PMID:12150907 [IDA]) /// 0070062 // extr…	0005524 // ATP binding (GO_REF:0000002 [IEA] InterPro:IPR012724) /// 0005515 // protein binding (PMID:22085931 [IPI] UniProtKB:Q9GZX7) /// 0031625 // ubiquitin protein ligase binding (PMID:12150907 [IPI] UniProtKB:O60260) /// 0046872 // metal ion binding (GO_REF:0000037 [IEA] UniProtKB-KW:KW-0479) /// 0030544 // Hsp70 protein binding (PMID:14752510 [IDA]) /// 0001664 // G-protein coupled receptor…	DnaJ homolog subfamily A member 1	DNJA1_HUMAN|DNAJA1|DNAJ2|HDJ2|HSJ2|HSPF4	protein	taxon:9606	20140813	ParkinsonsUK-UCL
DNAJB1	-2.64815	1.06149e-15	-2.36859	1.45092e-05	2.42667e-11	5.38064e-14	UniProtKB	M0QZD0, M0QYT3, M0R1D6, M0R080, P25685, M0QXK0, M0R128	DNAJB1	0034605 // cellular response to heat (Reactome:REACT_263897 [TAS]) /// 0070389 // chaperone cofactor-dependent protein refolding (PMID:18620420 [IDA]) /// 1900034 // regulation of cellular response to heat (Reactome:REACT_264164 [TAS]) /// 0006986 // response to unfolded protein (PMID:8975727 [TAS]) /// 0051085 // chaperone mediated protein folding requiring cofactor (GO_REF:0000019 [IEA] Ensembl…	0070062 // extracellular vesicular exosome (PMID:19056867 [IDA]) /// 0005654 // nucleoplasm (Reactome:REACT_263950 [TAS]) /// 0005829 // cytosol (Reactome:REACT_355232 [TAS]) /// 0005654 // nucleoplasm (Reactome:REACT_264344 [TAS]) /// 0005654 // nucleoplasm (Reactome:REACT_264583 [TAS]) /// 0005730 // nucleolus (GO_REF:0000039 [IEA] UniProtKB-SubCell:SL-0188) /// 0005654 // nucleoplasm (Reactome…	0005515 // protein binding (PMID:23921388 [IPI] UniProtKB:P11142) /// 0051117 // ATPase binding (PMID:23921388 [IPI] UniProtKB:P08107) /// 0051082 // unfolded protein binding (GO_REF:0000002 [IEA] InterPro:IPR008971) /// 0051082 // unfolded protein binding (PMID:21231916 [IDA]) /// 0001671 // ATPase activator activity (PMID:23921388 [IDA]) /// 0051087 // chaperone binding (PMID:21231916 [IPI] Uni…	DnaJ homolog subfamily B member 1	M0QXK0_HUMAN|DNAJB1	protein	taxon:9606	20141106	HPA
DNAJC12	2.42857	0.0014029	2.68012	-2.10217e-06	1	0.0125624
DOCK8	-5	0.000112241	-4.36429	2.38452e-06	1	0.00136201	UniProtKB	C9J613, E9PDJ4, Q8NF50, C9J7A3, A2A369, F8WC95, A2A370	DOCK8	0043547 // positive regulation of GTPase activity (GO_REF:0000037 [IEA] UniProtKB-KW:KW-0344) /// 0007264 // small GTPase mediated signal transduction (GO_REF:0000002 [IEA] InterPro:IPR026791) /// 0001771 // immunological synapse formation (GO_REF:0000019 [IEA] Ensembl:ENSMUSP00000025831) /// 0070233 // negative regulation of T cell apoptotic process (GO_REF:0000019 [IEA] Ensembl:ENSMUSP000000258…	0005829 // cytosol (Reactome:REACT_25140 [TAS]) /// 0031252 // cell leading edge (GO_REF:0000019 [IEA] Ensembl:ENSMUSP00000025831) /// 0016020 // membrane (PMID:19946888 [IDA])	0005515 // protein binding (PMID:25416956 [IPI] UniProtKB:Q9Y2V2) /// 0005515 // protein binding (PMID:25416956 [IPI] UniProtKB:Q3B820) /// 0005515 // protein binding (PMID:25416956 [IPI] UniProtKB:G3V1X1) /// 0005515 // protein binding (PMID:22581261 [IPI] UniProtKB:Q99836) /// 0005515 // protein binding (PMID:25416956 [IPI] UniProtKB:Q14D33) /// 0005515 // protein binding (PMID:25416956 [IPI] U…	Dedicator of cytokinesis protein 8	A2A369_HUMAN|DOCK8	protein	taxon:9606	20150328	InterPro
DOK2	-5.2	0.000878	-4.49196	1.79095e-06	1	0.0084336	UniProtKB	E5RIG9, E5RJ11, O60496	DOK2	0007165 // signal transduction (PMID:10799545 [TAS]) /// 0050900 // leukocyte migration (Reactome:REACT_12051 [TAS]) /// 0007169 // transmembrane receptor protein tyrosine kinase signaling pathway (GO_REF:0000019 [IEA] Ensembl:ENSMUSP00000022698) /// 0007265 // Ras protein signal transduction (GO_REF:0000019 [IEA] Ensembl:ENSMUSP00000022698) /// 0007165 // signal transduction (PMID:9478921 [TAS])…	0005829 // cytosol (Reactome:REACT_12575 [TAS])	0005068 // transmembrane receptor protein tyrosine kinase adaptor activity (GO_REF:0000019 [IEA] Ensembl:ENSMUSP00000022698) /// 0005057 // receptor signaling protein activity (GO_REF:0000019 [IEA] Ensembl:ENSMUSP00000022698) /// 0005158 // insulin receptor binding (GO_REF:0000002 [IEA] InterPro:IPR002404)	Docking protein 2	E5RIG9_HUMAN|DOK2	protein	taxon:9606	20150328	InterPro
DRP2	6	0.000103729	6.34708	-1.99988e-06	1	0.0012715	UniProtKB	Q13474	DRP2	0007417 // central nervous system development (GO_REF:0000002 [IEA] InterPro:IPR017433)	0005737 // cytoplasm (GO_REF:0000037 [IEA] UniProtKB-KW:KW-0963) /// 0005886 // plasma membrane (GO_REF:0000019 [IEA] Ensembl:ENSMUSP00000115246) /// 0005856 // cytoskeleton (GO_REF:0000039 [IEA] UniProtKB-SubCell:SL-0090)	0008270 // zinc ion binding (GO_REF:0000002 [IEA] InterPro:IPR000433)	Dystrophin-related protein 2	DRP2_HUMAN|DRP2	protein	taxon:9606	20150328	UniProt
EDA	4.36364	1.61712e-07	4.78181	-3.7366e-06	0.00369691	3.37002e-06	UniProtKB	Q92838, A0A0C4DGX3	EDA	0030154 // cell differentiation (GO_REF:0000037 [IEA] UniProtKB-KW:KW-0221) /// 0060662 // salivary gland cavitation (GO_REF:0000019 [IEA] Ensembl:ENSMUSP00000109409) /// 0090263 // positive regulation of canonical Wnt receptor signaling pathway (GO_REF:0000019 [IEA] Ensembl:ENSMUSP00000109409) /// 0007398 // ectoderm development (PMID:8696334 [TAS]) /// 0006955 // immune response (GO_REF:0000002…	0005856 // cytoskeleton (PMID:10484778 [TAS]) /// 0005789 // endoplasmic reticulum membrane (GO_REF:0000019 [IEA] Ensembl:ENSMUSP00000109409) /// 0043231 // intracellular membrane-bounded organelle (GO_REF:0000052 [IDA]) /// 0005887 // integral to plasma membrane (GO_REF:0000019 [IEA] Ensembl:ENSMUSP00000109409) /// 0045177 // apical part of cell (GO_REF:0000019 [IEA] Ensembl:ENSMUSP00000109409) …	0005515 // protein binding (PMID:25416956 [IPI] UniProtKB:Q9UPQ8) /// 0005515 // protein binding (PMID:25416956 [IPI] UniProtKB:Q8TBU1) /// 0005515 // protein binding (PMID:25416956 [IPI] UniProtKB:P26678) /// 0005515 // protein binding (PMID:11039935 [IPI] UniProtKB:Q9HAV5) /// 0005102 // receptor binding (PMID:11039935 [IDA]) /// 0005515 // protein binding (PMID:25416956 [IPI] UniProtKB:P21145)…	HCG14664	A0A0C4DGX3_HUMAN|EDA|hCG_14664	protein	taxon:9606	20150328	InterPro
EFCAB2	3	0.000247132	3.29481	-2.26738e-06	1	0.00275998	UniProtKB	H7BY53, Q5VUJ9, H0Y588, H0YHT5, H0Y6F0	EFCAB2			0005509 // calcium ion binding (GO_REF:0000002 [IEA] InterPro:IPR002048)	EF-hand calcium-binding domain-containing protein 2	H0Y588_HUMAN|EFCAB2	protein	taxon:9606	20150328	InterPro
EFNB2	2.57143	2.24386e-05	2.84808	-3.4471e-06	0.512968	0.000321832	UniProtKB	P52799	EFNB2	0007411 // axon guidance (GO_REF:0000033 [IBA] PANTHER:PTN000885159) /// 0050920 // regulation of chemotaxis (PMID:12734395 [IDA]) /// 0009653 // anatomical structure morphogenesis (PMID:9630219 [TAS]) /// 0016032 // viral reproduction (GO_REF:0000037 [IEA] UniProtKB-KW:KW-0945) /// 0002042 // cell migration involved in sprouting angiogenesis (PMID:12734395 [IDA]) /// 0001945 // lymph vessel deve…	0005886 // plasma membrane (Reactome:REACT_263994 [TAS]) /// 0005886 // plasma membrane (Reactome:REACT_264126 [TAS]) /// 0005886 // plasma membrane (Reactome:REACT_264192 [TAS]) /// 0005886 // plasma membrane (Reactome:REACT_264089 [TAS]) /// 0005886 // plasma membrane (Reactome:REACT_264420 [TAS]) /// 0005886 // plasma membrane (Reactome:REACT_264465 [TAS]) /// 0005886 // plasma membrane (React…	0005515 // protein binding (PMID:15764601 [IPI] UniProtKB:O43639) /// 0046875 // ephrin receptor binding (PMID:16867992 [IPI] UniProtKB:P54760) /// 0005515 // protein binding (PMID:12606549 [IPI] UniProtKB:O43639)	Ephrin-B2	EFNB2_HUMAN|EFNB2|EPLG5|HTKL|LERK5	protein	taxon:9606	20150328	Ensembl
EIF2AK3	-2.84127	2.0513e-11	-2.53877	9.53093e-06	4.68947e-07	7.08379e-10	UniProtKB	C9J185, Q9NZJ5, E7ER02	EIF2AK3	0001501 // skeletal system development (GO_REF:0000024 [ISS] UniProtKB:Q9Z2B5) /// 0006468 // protein phosphorylation (GO_REF:0000024 [ISS] UniProtKB:Q9Z1Z1) /// 0019722 // calcium-mediated signaling (GO_REF:0000024 [ISS] UniProtKB:Q9Z2B5) /// 0043066 // negative regulation of apoptotic process (GO_REF:0000019 [IEA] Ensembl:ENSMUSP00000034093) /// 0042149 // cellular response to glucose starvatio…	0005789 // endoplasmic reticulum membrane (GO_REF:0000024 [ISS] UniProtKB:Q9Z2B5) /// 0005783 // endoplasmic reticulum (GO_REF:0000024 [ISS] UniProtKB:Q9Z2B5) /// 0005789 // endoplasmic reticulum membrane (Reactome:REACT_18329 [TAS]) /// 0005789 // endoplasmic reticulum membrane (Reactome:REACT_18413 [TAS]) /// 0005737 // cytoplasm (GO_REF:0000024 [ISS] UniProtKB:Q9Z2B5) /// 0005783 // endoplasmi…	0042803 // protein homodimerization activity (PMID:22934019 [TAS]) /// 0019903 // protein phosphatase binding (PMID:22169477 [IPI] UniProtKB:P18031) /// 0005515 // protein binding (PMID:25393282 [IPI] UniProtKB:Q9Y4P3) /// 0004694 // eukaryotic translation initiation factor 2alpha kinase activity (PMID:10026192 [IDA]) /// 0004694 // eukaryotic translation initiation factor 2alpha kinase activity …	Eukaryotic translation initiation factor 2-alpha kinase 3	C9J185_HUMAN|EIF2AK3	protein	taxon:9606	20150328	UniProt
EIF2C3	-10	0.00022127	-8.11524	1.55848e-06	1	0.00250295
ENPP4	-3.33333	0.0033782	-2.93444	1.75003e-06	1	0.0264392	UniProtKB	Q9Y6X5	ENPP4	0007596 // blood coagulation (GO_REF:0000037 [IEA] UniProtKB-KW:KW-0094) /// 0046130 // purine ribonucleoside catabolic process (PMID:22995898 [IDA]) /// 0030194 // positive regulation of blood coagulation (PMID:22995898 [IDA])	0070062 // extracellular vesicular exosome (PMID:19056867 [IDA]) /// 0005886 // plasma membrane (GO_REF:0000039 [IEA] UniProtKB-SubCell:SL-0039) /// 0016021 // integral to membrane (GO_REF:0000037 [IEA] UniProtKB-KW:KW-0812) /// 0016020 // membrane (PMID:19946888 [IDA])	0046872 // metal ion binding (GO_REF:0000037 [IEA] UniProtKB-KW:KW-0479) /// 0047710 // bis(5'-adenosyl)-triphosphatase activity (PMID:22995898 [IDA])	Bis(5'-adenosyl)-triphosphatase ENPP4	ENPP4_HUMAN|ENPP4|KIAA0879|NPP4	protein	taxon:9606	20150328	UniProt
ENSSSCG00000000042	2.03846	6.35905e-07	2.26973	-5.82111e-06	0.0145374	1.21449e-05
ENSSSCG00000000047	3.08	1.46363e-08	3.41371	-5.34903e-06	0.0003346	3.56716e-07
ENSSSCG00000000500	2.07692	9.8219e-06	2.31026	-4.51276e-06	0.224539	0.000150798
ENSSSCG00000000856	-4.75	0.00434375	-4.07248	1.27486e-06	1	0.0327191
ENSSSCG00000001799	-3.22222	0.00509812	-2.83748	1.66231e-06	1	0.0374753
ENSSSCG00000001931	-3.4	0.0019142	-2.99773	2.00296e-06	1	0.0164205
ENSSSCG00000001932	-3.84211	2.51083e-07	-3.41088	4.54246e-06	0.00574002	5.07966e-06
ENSSSCG00000002247	-3.4	5.08637e-05	-3.01321	3.00444e-06	1	0.000674084
ENSSSCG00000002333	-3.375	0.00598862	-2.96452	1.58482e-06	1	0.0428903
ENSSSCG00000002362	1.95	0.00621849	2.16207	-2.0656e-06	1	0.0443837
ENSSSCG00000002451	-2.51667	2.94672e-08	-2.24892	7.36865e-06	0.000673649	6.93054e-07
ENSSSCG00000002472	-3	1.18345e-05	-2.67025	3.965e-06	0.270548	0.000179171
ENSSSCG00000002482	-16.5	2.20377e-39	-14.4589	1.34941e-05	5.03804e-35	2.19045e-37
ENSSSCG00000002486	-53.5	2.75234e-28	-42.957	9.19001e-06	6.29213e-24	2.25524e-26
ENSSSCG00000002824	-3.375	2.93147e-05	-2.9931	3.16964e-06	0.670164	0.000410137
ENSSSCG00000003205	-3.5	0.00393354	-3.07326	1.67254e-06	1	0.0301558
ENSSSCG00000003361	5.33333	0.00257697	5.5548	-1.30401e-06	1	0.0208908
ENSSSCG00000004405	1.82143	1.53975e-05	2.02899	-5.07845e-06	0.352003	0.000226806
ENSSSCG00000004684	2.09091	0.000914601	2.31893	-2.5758e-06	1	0.00870833
ENSSSCG00000005196	-4.21429	1.04191e-06	-3.72813	3.80413e-06	0.0238191	1.90705e-05
ENSSSCG00000005358	-2.92308	4.77098e-08	-2.60806	6.17996e-06	0.00109069	1.08204e-06
ENSSSCG00000005395	-22	1.09685e-05	-16.1286	1.83186e-06	0.25075	0.000166833
ENSSSCG00000006331	2.03571	0.000317107	2.26123	-3.12691e-06	1	0.0034488
ENSSSCG00000006509	3.6	2.491e-05	3.9422	-2.64894e-06	0.569468	0.00035283
ENSSSCG00000006822	-2.98214	1.60021e-11	-2.66368	9.16394e-06	3.65824e-07	5.57659e-10
ENSSSCG00000006897	2.45455	0.00509812	2.70002	-1.67969e-06	1	0.0374753
ENSSSCG00000006992	-14.3571	4.24266e-46	-12.661	1.62602e-05	9.69914e-42	4.49034e-44
ENSSSCG00000007552	-9	0.000728652	-7.31428	1.38304e-06	1	0.00717078
ENSSSCG00000007615	3	0.000679643	3.28945	-2.06125e-06	1	0.00674362
ENSSSCG00000007669	2.20408	1.08868e-07	2.45329	-6.28017e-06	0.00248883	2.32167e-06
ENSSSCG00000008058	-2.37037	0.000973055	-2.11308	2.9694e-06	1	0.00915836
ENSSSCG00000008107	-8.5	0.00131233	-6.9138	1.29532e-06	1	0.0118535
ENSSSCG00000008197	3.83333	0.000546168	4.14222	-1.72649e-06	1	0.00552965
ENSSSCG00000008310	1.91176	0.000408934	2.12597	-3.38418e-06	1	0.00432007
ENSSSCG00000008474	-4.38462	6.92528e-07	-3.87447	3.72665e-06	0.0158319	1.31713e-05
ENSSSCG00000008596	-15.375	4.25612e-29	-13.4031	1.00058e-05	9.72991e-25	3.56407e-27
ENSSSCG00000008623	-6	0.00257697	-5.05415	1.28509e-06	1	0.0208908
ENSSSCG00000008787	2.6	0.00393354	2.85429	-1.66946e-06	1	0.0301558
ENSSSCG00000008827	12	0.00183113	10.8114	-1.08766e-06	1	0.0158206
ENSSSCG00000008896	-4.8	0.00231589	-4.14989	1.61551e-06	1	0.0191408
ENSSSCG00000008903	2.77778	2.93147e-05	3.07135	-3.31846e-06	0.670164	0.000410137
ENSSSCG00000008935	-7.5	0.00418107	-6.11284	1.11989e-06	1	0.0317342
ENSSSCG00000009447	-39.25	8.88451e-81	-34.1714	2.67601e-05	2.03109e-76	1.14106e-78
ENSSSCG00000009529	-13	5.64838e-06	-10.5181	2.08479e-06	0.129128	9.14501e-05
ENSSSCG00000009764	-2.65217	0.000378464	-2.36121	3.09804e-06	1	0.00403924
ENSSSCG00000009799	1.81333	6.35593e-07	2.0212	-6.74202e-06	0.0145303	1.21449e-05
ENSSSCG00000010150	2.46341	7.44141e-16	2.74507	-1.25926e-05	1.70118e-11	3.82288e-14
ENSSSCG00000010278	2.09524	0.0018586	2.32296	-2.46762e-06	1	0.0160277
ENSSSCG00000010441	-4.5	0.00131886	-3.91526	1.78072e-06	1	0.0119031
ENSSSCG00000010464	-3.13382	1.29842e-16	-2.80613	0.000170578	2.96832e-12	7.10125e-15
ENSSSCG00000010473	-2.34615	0.00160599	-2.09122	2.8042e-06	1	0.0141591
ENSSSCG00000010549	-29.5	6.25908e-14	-23.734	4.97951e-06	1.43089e-09	2.75171e-12
ENSSSCG00000010676	-2.6	0.000766954	-2.31296	2.60241e-06	1	0.00749608
ENSSSCG00000010884	-11.5	3.5886e-05	-9.31668	1.82164e-06	0.82039	0.000491251
ENSSSCG00000010936	-34.8571	1.46315e-62	-30.2304	2.07177e-05	3.34492e-58	1.74214e-60
ENSSSCG00000011068	2.8	0.00165824	3.07187	-1.86536e-06	1	0.0145636
ENSSSCG00000011076	-5.04157	1.42078e-31	-4.51313	0.000149078	3.24804e-27	1.26383e-29
ENSSSCG00000011206	-6.66667	0.000855507	-5.60762	1.46053e-06	1	0.00826616
ENSSSCG00000011240	-4.44444	6.17103e-05	-3.90406	2.62722e-06	1	0.00079975
ENSSSCG00000011515	4.75	0.00154399	5.03766	-1.51014e-06	1	0.0136758
ENSSSCG00000011673	-12	0.00341808	-8.88429	9.54677e-07	1	0.0267239
ENSSSCG00000011701	5	0.000910594	5.29954	-1.60809e-06	1	0.00868465
ENSSSCG00000011852	-11.5882	8.54048e-87	-10.3133	3.1231e-05	1.95244e-82	1.14178e-84
ENSSSCG00000011944	-2.72941	1.24854e-13	-2.44036	1.20252e-05	2.85428e-09	5.30536e-12
ENSSSCG00000012759	-8	0.00234996	-6.51332	1.2076e-06	1	0.0193246
ENSSSCG00000013370	-8.52941	1.00621e-23	-7.54765	1.10541e-05	2.30029e-19	7.25643e-22
ENSSSCG00000015144	2.125	0.0046019	2.35054	-1.92673e-06	1	0.0342534
ENSSSCG00000015237	-2.9375	0.000497205	-2.60699	2.55561e-06	1	0.00508801
ENSSSCG00000015404	2.88889	0.00187842	3.1624	-1.75718e-06	1	0.016156
ENSSSCG00000015754	-2.5	0.00645664	-2.22089	1.94158e-06	1	0.0457549
ENSSSCG00000016021	-2.26316	0.000275755	-2.02046	3.82179e-06	1	0.00304102
ENSSSCG00000016159	-11.8333	1.16843e-13	-10.234	5.64034e-06	2.67114e-09	4.97419e-12
ENSSSCG00000016216	-3.15686	4.8198e-12	-2.81875	9.12737e-06	1.10185e-07	1.77718e-10
ENSSSCG00000016265	-7.5	0.00418107	-6.11284	1.11989e-06	1	0.0317342
ENSSSCG00000016302	-2.27451	6.18236e-26	-2.03618	3.10803e-05	1.41335e-21	4.75875e-24
ENSSSCG00000016315	-17	2.21765e-14	-14.4314	5.57308e-06	5.06976e-10	1.01598e-12
ENSSSCG00000016700	2.13131	2.13961e-13	2.37619	-1.19829e-05	4.89136e-09	8.86115e-12
ENSSSCG00000016735	-13.7436	5.44095e-83	-12.2402	4.31973e-05	1.24386e-78	7.06736e-81
ENSSSCG00000017008	-17	0.000274675	-12.5065	1.39327e-06	1	0.00303497
ENSSSCG00000017446	-3.875	0.00106515	-3.39946	1.9357e-06	1	0.00987449
ENSSSCG00000017608	4.4	0.000912318	4.71701	-1.71626e-06	1	0.00869383
ENSSSCG00000017623	2.18182	2.29675e-05	2.42486	-4.15754e-06	0.525061	0.000328574
ENSSSCG00000017624	2.41304	6.57088e-17	2.68959	-1.36743e-05	1.50217e-12	3.61968e-15
ENSSSCG00000020668	2.11111	0.000186866	2.34417	-3.21463e-06	1	0.00214762
ENSSSCG00000020731	-2.96154	1.3166e-10	-2.64478	8.41539e-06	3.00988e-06	4.10625e-09
ENSSSCG00000020763	-4.6	0.00151384	-3.97886	1.52779e-06	1	0.0134452
ENSSSCG00000020912	-2.90909	0.00540214	-2.57153	1.72957e-06	1	0.0393307
ENSSSCG00000020931	2.06897	0.000187827	2.29843	-3.33304e-06	1	0.00215558
ENSSSCG00000021119	-3.05556	3.5358e-08	-2.72513	6.12293e-06	0.000808319	8.18136e-07
ENSSSCG00000021164	-13.5	3.03288e-06	-10.9186	2.17251e-06	0.0693346	5.11694e-05
ENSSSCG00000021215	-2.90909	7.88883e-07	-2.59387	5.18872e-06	0.0180346	1.48189e-05
ENSSSCG00000021261	-8.5	0.00131233	-6.9138	1.29532e-06	1	0.0118535
ENSSSCG00000021283	2.2766	5.05084e-08	2.53347	-6.35766e-06	0.00115467	1.13873e-06
ENSSSCG00000021360	-2.64706	0.00186844	-2.35183	2.28223e-06	1	0.0160944
ENSSSCG00000021516	-8.5	0.00131233	-6.9138	1.29532e-06	1	0.0118535
ENSSSCG00000021886	3.45455	2.38675e-05	3.79048	-2.75712e-06	0.545635	0.000340384
ENSSSCG00000021998	-9.5	7.84372e-07	-8.0892	2.94152e-06	0.0179315	1.47585e-05
ENSSSCG00000022072	-2.8	0.00184186	-2.48421	2.21497e-06	1	0.0159014
ENSSSCG00000022304	2.06667	0.000157634	2.29627	-3.44121e-06	1	0.00184237
ENSSSCG00000022314	-3.14286	0.000460102	-2.78452	2.48835e-06	1	0.00480512
ENSSSCG00000022460	-2.46154	8.3824e-07	-2.19902	6.1347e-06	0.019163	1.56305e-05
ENSSSCG00000022496	-8	0.00234996	-6.51332	1.2076e-06	1	0.0193246
ENSSSCG00000022533	2.03846	0.000451653	2.26336	-2.91056e-06	1	0.00472551
ENSSSCG00000022631	-4.38776	4.34433e-22	-3.91546	1.40601e-05	9.93157e-18	2.95582e-20
ENSSSCG00000022634	1.86667	6.74262e-05	2.07803	-4.28029e-06	1	0.000867434
ENSSSCG00000022750	-14	0.00183113	-10.3332	1.13011e-06	1	0.0158206
ENSSSCG00000022839	3	1.576e-19	3.34035	-1.33981e-05	3.60288e-15	9.60769e-18
ENSSSCG00000022914	-2.6	3.53373e-08	-2.32279	7.15664e-06	0.000807847	8.18136e-07
ENSSSCG00000022983	2.1	0.00222794	2.32738	-2.35944e-06	1	0.0185211
ENSSSCG00000023044	-6.77922	3.73352e-22	-6.06343	7.6494e-05	8.5352e-18	2.56312e-20
ENSSSCG00000023188	-2.37374	7.56231e-11	-2.12315	1.09171e-05	1.72882e-06	2.46622e-09
ENSSSCG00000023236	2.5	0.00598862	2.74549	-1.57151e-06	1	0.0428903
ENSSSCG00000023251	4	0.00719772	4.25201	-1.21629e-06	1	0.0499991
ENSSSCG00000023287	-61	1.64258e-15	-44.3816	5.2529e-06	3.7551e-11	8.1989e-14
ENSSSCG00000023414	-6	0.00257697	-5.05415	1.28509e-06	1	0.0208908
ENSSSCG00000023505	-3.57143	0.00700088	-3.12668	1.50733e-06	1	0.048974
ENSSSCG00000023656	-16.3571	9.96231e-54	-14.4224	1.87163e-05	2.27748e-49	1.12747e-51
ENSSSCG00000023664	2.89474	7.24735e-06	3.20174	-3.72048e-06	0.165682	0.000114897
ENSSSCG00000023703	3.17647	2.39843e-06	3.50798	-3.79797e-06	0.0548305	4.13503e-05
ENSSSCG00000023946	-2.84615	0.00380214	-2.52127	1.97227e-06	1	0.0293949
ENSSSCG00000024107	1.79742	0.00126326	2.00679	-0.000109448	1	0.0114874
ENSSSCG00000024210	-4.5	0.00719772	-3.86107	1.18715e-06	1	0.0499991
ENSSSCG00000024213	-18	1.02477e-08	-14.5229	2.96198e-06	0.000234273	2.56316e-07
ENSSSCG00000024314	-20.871	1.98496e-24	-18.5576	5.37178e-05	4.53782e-20	1.46381e-22
ENSSSCG00000024402	-23.6	6.28716e-30	-20.2269	9.86107e-06	1.43731e-25	5.4238e-28
ENSSSCG00000024682	-8	1.2916e-05	-6.82076	2.41521e-06	0.295272	0.00019413
ENSSSCG00000024859	2.10526	0.00267089	2.33227	-2.25126e-06	1	0.0215073
ENSSSCG00000024911	-14.8333	3.85416e-18	-12.8189	7.21928e-06	8.811e-14	2.25345e-16
ENSSSCG00000024917	-2.56034	3.50361e-15	-2.29033	1.46905e-05	8.0096e-11	1.70417e-13
ENSSSCG00000024947	-2.47482	1.62247e-16	-2.2143	1.65605e-05	3.70913e-12	8.83125e-15
ENSSSCG00000024991	-9	0.000728652	-7.31428	1.38304e-06	1	0.00717078
ENSSSCG00000025007	-9.33333	6.42089e-21	-8.21654	8.64912e-06	1.46788e-16	4.20596e-19
ENSSSCG00000025087	-2.27848	6.14507e-08	-2.03742	8.05148e-06	0.00140482	1.36391e-06
ENSSSCG00000025136	-6.2	4.46914e-09	-5.44744	4.45908e-06	0.000102169	1.17978e-07
ENSSSCG00000025212	-2.3913	0.00279966	-2.12996	2.57173e-06	1	0.0223865
ENSSSCG00000025216	3.52941	9.44525e-08	3.89606	-4.38566e-06	0.00215928	2.04671e-06
ENSSSCG00000025297	-9.5	0.000402479	-7.71476	1.47076e-06	1	0.00425779
ENSSSCG00000025315	-2.84848	1.64617e-06	-2.53998	5.01328e-06	0.0376332	2.91956e-05
ENSSSCG00000025372	-5.25	0.00154399	-4.49529	1.4503e-06	1	0.0136758
ENSSSCG00000025394	-2.4186	1.27611e-05	-2.15965	4.91098e-06	0.291731	0.000192181
ENSSSCG00000025645	-2.86364	0.000107188	-2.54795	3.37142e-06	1	0.00130829
ENSSSCG00000025681	-8	0.00234996	-6.51332	1.2076e-06	1	0.0193246
ENSSSCG00000025710	-3.8	0.000346063	-3.34769	2.35383e-06	1	0.0037353
ENSSSCG00000025712	-2.45455	8.98489e-05	-2.18969	3.87293e-06	1	0.0011212
ENSSSCG00000025720	2.03322	4.38636e-32	2.2692	-3.35403e-05	1.00277e-27	3.9635e-30
ENSSSCG00000025852	-3.54545	0.000469842	-3.12945	2.3436e-06	1	0.00490012
ENSSSCG00000026002	17	7.63e-05	15.2292	-1.5774e-06	1	0.000966855
ENSSSCG00000026009	70.5	1.12807e-44	69.6653	-1.36352e-05	2.57889e-40	1.18843e-42
ENSSSCG00000026043	-16	1.30882e-07	-12.921	2.6111e-06	0.00299209	2.76278e-06
ENSSSCG00000026054	-2.7619	0.000377905	-2.45707	3.03078e-06	1	0.00403517
ENSSSCG00000026071	-2.30469	4.95828e-23	-2.06304	2.66797e-05	1.13351e-18	3.47703e-21
ENSSSCG00000026492	-4.32143	9.41395e-13	-3.84611	7.87142e-06	2.15212e-08	3.73633e-11
ENSSSCG00000026545	-6.15169	7.3689e-21	-5.50307	7.86194e-05	1.6846e-16	4.81316e-19
ENSSSCG00000026657	2.83333	1.36761e-08	3.14488	-5.69402e-06	0.000312648	3.351e-07
ENSSSCG00000026665	1.84	0.00406587	2.04356	-2.31264e-06	1	0.031035
ENSSSCG00000026686	-3.6875	5.271e-06	-3.2689	3.60824e-06	0.1205	8.60716e-05
ENSSSCG00000026732	2.81818	1.98714e-09	3.1298	-6.21445e-06	4.54281e-05	5.44702e-08
ENSSSCG00000026766	-30	5.77548e-08	-21.9241	2.53361e-06	0.00132033	1.28939e-06
ENSSSCG00000026923	-2.34483	1.03842e-06	-2.09548	6.24876e-06	0.0237394	1.9022e-05
ENSSSCG00000026968	-2.41085	1.92358e-26	-2.15802	2.92906e-05	4.39749e-22	1.50085e-24
ENSSSCG00000027069	2.2	0.00380214	2.43138	-1.9165e-06	1	0.0293949
ENSSSCG00000027404	-2.83333	0.00660952	-2.50775	1.80706e-06	1	0.0467048
ENSSSCG00000027524	-2.34615	0.00160599	-2.09122	2.8042e-06	1	0.0141591
ENSSSCG00000027801	-10.6667	7.66183e-07	-8.92839	2.51316e-06	0.0175157	1.44281e-05
ENSSSCG00000027903	-2.58333	1.43645e-17	-2.31119	1.6983e-05	3.28386e-13	8.08834e-16
ENSSSCG00000027929	-5.66667	0.00442526	-4.77742	1.19737e-06	1	0.0332345
ENSSSCG00000027958	4.6875	6.16948e-12	5.16546	-5.9426e-06	1.4104e-07	2.24945e-10
ENSSSCG00000028031	1.89286	0.00122071	2.1032	-2.73512e-06	1	0.0111359
ENSSSCG00000028135	-3.16667	0.0014029	-2.80051	2.15794e-06	1	0.0125624
ENSSSCG00000028137	5.54386	4.68178e-69	6.16644	-2.59516e-05	1.0703e-64	5.69309e-67
ENSSSCG00000028277	3.92857	1.02957e-07	4.32407	-4.15908e-06	0.0023537	2.2142e-06
ENSSSCG00000028605	2.01429	1.27567e-08	2.24449	-7.67036e-06	0.000291631	3.14257e-07
ENSSSCG00000028753	-13.6875	1.5194e-98	-12.1755	3.52865e-05	3.4735e-94	2.07994e-96
ENSSSCG00000028760	-5.5	7.02673e-05	-4.7769	2.30703e-06	1	0.000900943
ENSSSCG00000028901	-22.5	4.62405e-10	-18.1272	3.75145e-06	1.0571e-05	1.364e-08
ENSSSCG00000029070	2.66667	0.00455176	2.92133	-1.56128e-06	1	0.0340169
ENSSSCG00000029147	2.75497	1.86043e-36	3.07261	-2.75008e-05	4.25314e-32	1.76479e-34
ENSSSCG00000029648	1.89655	0.00101651	2.10764	-2.8433e-06	1	0.00948507
ENSSSCG00000029662	7	7.60046e-09	7.52926	-3.5875e-06	0.000173754	1.93922e-07
ENSSSCG00000029696	2.2	8.00972e-06	2.44566	-4.47184e-06	0.18311	0.000125849
ENSSSCG00000029751	2.07692	0.000317418	2.30587	-3.0085e-06	1	0.00345055
ENSSSCG00000029881	-2.83333	0.000358049	-2.51752	2.71059e-06	1	0.00384831
ENSSSCG00000029952	-7.70588	2.56304e-20	-6.82024	9.82604e-06	5.85937e-16	1.6367e-18
ENSSSCG00000029976	2.58333	0.0019142	2.84405	-1.98376e-06	1	0.0164205
ENSSSCG00000030140	4.2	8.38159e-15	4.65126	-8.09157e-06	1.91612e-10	3.97534e-13
ENSSSCG00000030371	-16.1622	3.56453e-59	-14.3888	4.88317e-05	8.14887e-55	4.17891e-57
ENSSSCG00000030424	-2.5	0.00176228	-2.22575	2.66967e-06	1	0.0153359
ENSSSCG00000030458	7	0.00234996	7.02207	-1.19583e-06	1	0.0193246
ENSSSCG00000030488	2.33333	2.02932e-05	2.5899	-3.80232e-06	0.463924	0.000293251
ENSSSCG00000030505	2.19048	1.00746e-06	2.43689	-5.32703e-06	0.0230315	1.8514e-05
ENSSSCG00000030522	-20.3333	6.63789e-30	-17.5579	1.0114e-05	1.51749e-25	5.70484e-28
ENSSSCG00000030540	1.85246	4.66032e-06	2.06388	-5.71728e-06	0.10654	7.69239e-05
ENSSSCG00000030591	2.55556	0.00700088	2.80079	-1.46334e-06	1	0.048974
ENSSSCG00000030656	1.91176	0.000408934	2.12597	-3.38418e-06	1	0.00432007
ENSSSCG00000030999	-5.50633	2.53745e-15	-4.92522	6.08393e-05	5.80088e-11	1.2395e-13
EPHA3	-4	0.00522326	-3.48444	1.51756e-06	1	0.0382154	UniProtKB	C9JXA2, P29320	EPHA3	0048013 // ephrin receptor signaling pathway (GO_REF:0000002 [IEA] InterPro:IPR001090) /// 0097156 // fasciculation of motor neuron axon (GO_REF:0000024 [ISS] UniProtKB:P29319) /// 0051893 // regulation of focal adhesion assembly (PMID:11870224 [IDA]) /// 0018108 // peptidyl-tyrosine phosphorylation (GO_REF:0000038 [IEA] UniProtKB-KW:KW-0829) /// 0010976 // positive regulation of neuron projectio…	0005886 // plasma membrane (Reactome:REACT_263994 [TAS]) /// 0005887 // integral to plasma membrane (PMID:11870224 [IDA]) /// 0005886 // plasma membrane (Reactome:REACT_264468 [TAS]) /// 0005886 // plasma membrane (Reactome:REACT_264334 [TAS]) /// 0005886 // plasma membrane (Reactome:REACT_263872 [TAS]) /// 0005886 // plasma membrane (Reactome:REACT_264089 [TAS]) /// 0005576 // extracellular regi…	0005524 // ATP binding (GO_REF:0000037 [IEA] UniProtKB-KW:KW-0067) /// 0005515 // protein binding (PMID:21135139 [IPI] UniProtKB:P18031) /// 0005524 // ATP binding (GO_REF:0000038 [IEA] UniProtKB-KW:KW-0067) /// 0005003 // ephrin receptor activity (GO_REF:0000002 [IEA] InterPro:IPR001426|InterPro:IPR016257) /// 0005515 // protein binding (PMID:11870224 [IPI] UniProtKB:Q64010) /// 0005515 // prote…	Receptor protein-tyrosine kinase	C9JXA2_HUMAN|EPHA3	protein	taxon:9606	20150328	InterPro
ETV2	-3.16667	0.0014029	-2.80051	2.15794e-06	1	0.0125624	UniProtKB	K7ERX2, Q3KNT2, O00321, S4R454	ETV2	0006366 // transcription from RNA polymerase II promoter (GO_REF:0000033 [IBA] PANTHER:PTN000218930) /// 0006357 // regulation of transcription from RNA polymerase II promoter (GO_REF:0000033 [IBA] PANTHER:PTN000218930) /// 0001824 // blastocyst development (GO_REF:0000019 [IEA] Ensembl:ENSMUSP00000103782) /// 0006355 // regulation of transcription, DNA-dependent (GO_REF:0000002 [IEA] InterPro:IP…	0005634 // nucleus (GO_REF:0000038 [IEA] UniProtKB-KW:KW-0539) /// 0005634 // nucleus (GO_REF:0000033 [IBA] PANTHER:PTN000218930)	0000978 // RNA polymerase II core promoter proximal region sequence-specific DNA binding (GO_REF:0000019 [IEA] Ensembl:ENSMUSP00000103782) /// 0000981 // sequence-specific DNA binding RNA polymerase II transcription factor activity (GO_REF:0000033 [IBA] PANTHER:PTN000218930) /// 0043565 // sequence-specific DNA binding (GO_REF:0000002 [IEA] InterPro:IPR000418) /// 0003700 // sequence-specific DNA…	ETS translocation variant 2	K7ERX2_HUMAN|ETV2	protein	taxon:9606	20150328	InterPro
EZH2	3.14286	0.00231589	3.41824	-1.54082e-06	1	0.0191408	UniProtKB	Q15910, G3XAL2, E9PDH6	EZH2	0042127 // regulation of cell proliferation (GO_REF:0000019 [IEA] Ensembl:ENSMUSP00000080419) /// 0010718 // positive regulation of epithelial to mesenchymal transition (PMID:20154697 [IDA]) /// 0043406 // positive regulation of MAP kinase activity (PMID:20154697 [IDA]) /// 0006351 // transcription, DNA-dependent (GO_REF:0000037 [IEA] UniProtKB-KW:KW-0804) /// 0043547 // positive regulation of GT…	0045120 // pronucleus (GO_REF:0000019 [IEA] Ensembl:ENSMUSP00000080419) /// 0035098 // ESC/E(Z) complex (PMID:23104054 [IDA]) /// 0035098 // ESC/E(Z) complex (PMID:15385962 [IDA]) /// 0035098 // ESC/E(Z) complex (PMID:20075857 [IDA]) /// 0005737 // cytoplasm (GO_REF:0000052 [IDA]) /// 0000790 // nuclear chromatin (PMID:19734898 [IDA]) /// 0005654 // nucleoplasm (Reactome:REACT_263960 [TAS]) /// 0…	0005515 // protein binding (PMID:17560333 [IPI] UniProtKB:Q15156) /// 0005515 // protein binding (PMID:23684459 [IPI] UniProtKB:P40763) /// 0005515 // protein binding (PMID:16357870 [IPI] UniProtKB:Q9UBC3) /// 0005515 // protein binding (PMID:22094255 [IPI] UniProtKB:P26358) /// 0005515 // protein binding (PMID:22094255 [IPI] UniProtKB:Q9UBC3) /// 0003682 // chromatin binding (PMID:20154697 [IDA]…	Histone-lysine N-methyltransferase EZH2	E9PDH6_HUMAN|EZH2	protein	taxon:9606	20150328	InterPro
F2	-5.125	4.45157e-10	-4.53754	5.62577e-06	1.01767e-05	1.31994e-08	UniProtKB	C9JV37, E9PIT3, P00734	F2	0051480 // cytosolic calcium ion homeostasis (PMID:19052258 [IDA]) /// 0007596 // blood coagulation (GO_REF:0000002 [IEA] InterPro:IPR018992) /// 1900738 // positive regulation of phospholipase C-activating G-protein coupled receptor signaling pathway (PMID:20164183 [IDA]) /// 0006508 // proteolysis (Reactome:REACT_733 [TAS]) /// 0006508 // proteolysis (GO_REF:0000038 [IEA] UniProtKB-KW:KW-0645) …	0005576 // extracellular region (Reactome:REACT_1822 [TAS]) /// 0005886 // plasma membrane (Reactome:REACT_374 [TAS]) /// 0005576 // extracellular region (Reactome:REACT_267930 [TAS]) /// 0005576 // extracellular region (Reactome:REACT_1834 [TAS]) /// 0005576 // extracellular region (Reactome:REACT_16939 [TAS]) /// 0005576 // extracellular region (Reactome:REACT_708 [TAS]) /// 0005576 // extracel…	0005515 // protein binding (PMID:8530382 [IPI] UniProtKB:P50452) /// 0070053 // thrombospondin receptor activity (PMID:2435757 [IDA]) /// 0005515 // protein binding (PMID:8626514 [IPI] UniProtKB:P05121) /// 0005515 // protein binding (PMID:3279057 [IPI] UniProtKB:P07093) /// 0005515 // protein binding (PMID:16230339 [IPI] UniProtKB:Q846V4) /// 0005515 // protein binding (PMID:16230340 [IPI] UniPr…	Prothrombin	C9JV37_HUMAN|F2	protein	taxon:9606	20150328	InterPro
F5	-3.125	0.000152149	-2.77247	2.81877e-06	1	0.00179108	UniProtKB	A0A0A0MRJ7, P12259	F5	0007596 // blood coagulation (Reactome:REACT_1439 [TAS]) /// 0007596 // blood coagulation (Reactome:REACT_2051 [TAS]) /// 0030168 // platelet activation (GO_REF:0000002 [IEA] InterPro:IPR024715) /// 0006508 // proteolysis (GO_REF:0000019 [IEA] Ensembl:ENSRNOP00000031747) /// 0030168 // platelet activation (Reactome:REACT_798 [TAS]) /// 0002576 // platelet degranulation (Reactome:REACT_318 [TAS]) …	0005886 // plasma membrane (Reactome:REACT_675 [TAS]) /// 0005615 // extracellular space (GO_REF:0000019 [IEA] Ensembl:ENSMUSP00000083204) /// 0005576 // extracellular region (Reactome:REACT_708 [TAS]) /// 0016020 // membrane (PMID:19946888 [IDA]) /// 0005783 // endoplasmic reticulum (GO_REF:0000019 [IEA] Ensembl:ENSRNOP00000031747) /// 0031982 // vesicle (PMID:24769233 [IDA]) /// 0005886 // plas…	0005507 // copper ion binding (GO_REF:0000002 [IEA] InterPro:IPR002355|InterPro:IPR011707) /// 0005515 // protein binding (PMID:2844223 [IPI] UniProtKB:P05154) /// 0005515 // protein binding (PMID:9556620 [IPI] UniProtKB:P05154) /// 0005515 // protein binding (PMID:6323392 [IPI] UniProtKB:P05154) /// 0004252 // serine-type endopeptidase activity (GO_REF:0000019 [IEA] Ensembl:ENSRNOP00000031747)	Coagulation factor V	A0A0A0MRJ7_HUMAN|F5	protein	taxon:9606	20150328	InterPro
FAAH	2.18667	6.01749e-21	2.43913	-1.89691e-05	1.37566e-16	3.95304e-19	UniProtKB	O00519, A0A087WYA0	FAAH	0008152 // metabolic process (GO_REF:0000002 [IEA] InterPro:IPR000120) /// 0009062 // fatty acid catabolic process (PMID:9122178 [IDA])	0005737 // cytoplasm (GO_REF:0000037 [IEA] UniProtKB-KW:KW-0963) /// 0031090 // organelle membrane (GO_REF:0000024 [ISS] UniProtKB:P97612) /// 0016021 // integral to membrane (GO_REF:0000037 [IEA] UniProtKB-KW:KW-0812) /// 0012505 // endomembrane system (GO_REF:0000039 [IEA] UniProtKB-SubCell:SL-0147) /// 0005856 // cytoskeleton (GO_REF:0000039 [IEA] UniProtKB-SubCell:SL-0090)	0016884 // carbon-nitrogen ligase activity, with glutamine as amido-N-donor (GO_REF:0000002 [IEA] InterPro:IPR000120) /// 0005515 // protein binding (PMID:25416956 [IPI] UniProtKB:Q7Z3S9) /// 0047372 // acylglycerol lipase activity (GO_REF:0000019 [IEA] Ensembl:ENSMUSP00000041543) /// 0017064 // fatty acid amide hydrolase activity (PMID:9122178 [IDA])	Fatty-acid amide hydrolase 1	A0A087WYA0_HUMAN|FAAH	protein	taxon:9606	20150328	GOC
FADD	3	0.000388195	3.29481	-2.26738e-06	1	0.00412769	UniProtKB	Q13158	FADD	0097191 // extrinsic apoptotic signaling pathway (PMID:21785459 [IDA]) /// 0042104 // positive regulation of activated T cell proliferation (GO_REF:0000024 [ISS] UniProtKB:Q61160) /// 0006919 // activation of cysteine-type endopeptidase activity involved in apoptotic process (Reactome:REACT_832 [TAS]) /// 0051291 // protein heterooligomerization (GO_REF:0000019 [IEA] Ensembl:ENSRNOP00000066289) /…	0044297 // cell body (GO_REF:0000019 [IEA] Ensembl:ENSRNOP00000066289) /// 0005829 // cytosol (Reactome:REACT_150447 [TAS]) /// 0097342 // ripoptosome (PMID:21737330 [IDA]) /// 0031264 // death-inducing signaling complex (PMID:21803845 [IDA]) /// 0005829 // cytosol (Reactome:REACT_1038 [TAS]) /// 0005829 // cytosol (Reactome:REACT_279 [TAS]) /// 0005829 // cytosol (Reactome:REACT_1418 [TAS]) /// …	0005515 // protein binding (PMID:18485876 [IPI] UniProtKB:Q14790) /// 0005515 // protein binding (PMID:12887920 [IPI] UniProtKB:P48023) /// 0005515 // protein binding (PMID:7536190 [IPI] UniProtKB:P25446) /// 0005515 // protein binding (PMID:19524513 [IPI] UniProtKB:Q13546) /// 0005515 // protein binding (PMID:21625644 [IPI] UniProtKB:P25445) /// 0005515 // protein binding (PMID:21785459 [IPI] Un…	FAS-associated death domain protein	FADD_HUMAN|FADD|MORT1|GIG3	protein	taxon:9606	20131106	UniProt
FADS1	-2.63433	6.9849e-19	-2.35682	1.78397e-05	1.59682e-14	4.21324e-17	UniProtKB	F5GYH4, F5GWE3, F5H3P6, F5H852, F5H3U5, C9JJB3, A0A0A0MR51, H7C2V0, H0YB97, O60427	FADS1	0007568 // aging (GO_REF:0000019 [IEA] Ensembl:ENSRNOP00000027834) /// 0006629 // lipid metabolic process (GO_REF:0000002 [IEA] InterPro:IPR005804) /// 0046456 // icosanoid biosynthetic process (PMID:10601301 [TAS]) /// 0009267 // cellular response to starvation (PMID:10601301 [IDA]) /// 0035900 // response to isolation stress (GO_REF:0000019 [IEA] Ensembl:ENSRNOP00000027834) /// 0036109 // alpha…	0016021 // integral to membrane (PMID:10601301 [NAS]) /// 0005789 // endoplasmic reticulum membrane (Reactome:REACT_115953 [TAS]) /// 0005789 // endoplasmic reticulum membrane (Reactome:REACT_121064 [TAS]) /// 0005739 // mitochondrion (GO_REF:0000039 [IEA] UniProtKB-SubCell:SL-0173) /// 0016020 // membrane (PMID:10601301 [NAS]) /// 0005634 // nucleus (GO_REF:0000019 [IEA] Ensembl:ENSRNOP000000278…	0020037 // heme binding (GO_REF:0000002 [IEA] InterPro:IPR001199) /// 0000248 // C-5 sterol desaturase activity (PMID:10601301 [TAS]) /// 0016491 // oxidoreductase activity (PMID:10601301 [IDA]) /// 0016717 // oxidoreductase activity, acting on paired donors, with oxidation of a pair of donors resulting in the reduction of molecular oxygen to two molecules of water (GO_REF:0000002 [IEA] InterPro:…	Fatty acid desaturase 1	A0A0A0MR51_HUMAN|FADS1|hCG_40849	protein	taxon:9606	20150328	InterPro
FAM101A	-4.23077	1.12171e-11	-3.76382	7.10241e-06	2.56435e-07	3.97753e-10	UniProtKB	Q6ZTI6	FAM101A		0005737 // cytoplasm (GO_REF:0000037 [IEA] UniProtKB-KW:KW-0963) /// 0005856 // cytoskeleton (GO_REF:0000039 [IEA] UniProtKB-SubCell:SL-0090)	0005515 // protein binding (PMID:25416956 [IPI] UniProtKB:P21333-2)	Filamin-interacting protein FAM101A	F101A_HUMAN|FAM101A	protein	taxon:9606	20150330	IntAct
FAM102A	-3.93548	7.21689e-12	-3.50539	7.6653e-06	1.64985e-07	2.61053e-10	UniProtKB	Q5T9C2	FAM102A			0005515 // protein binding (PMID:25416956 [IPI] UniProtKB:Q86WV1) /// 0005515 // protein binding (PMID:25416956 [IPI] UniProtKB:Q9H0I2) /// 0005515 // protein binding (PMID:25416956 [IPI] UniProtKB:Q6FGM0)	Protein FAM102A	F102A_HUMAN|FAM102A|C9orf132|EEIG1	protein	taxon:9606	20150330	IntAct
FAM111B	-2.5	0.00645664	-2.22089	1.94158e-06	1	0.0457549	UniProtKB	Q6SJ93	FAM111B	0008152 // metabolic process (GO_REF:0000002 [IEA] InterPro:IPR009003)		0003824 // catalytic activity (GO_REF:0000002 [IEA] InterPro:IPR009003) /// 0005515 // protein binding (PMID:25416956 [IPI] UniProtKB:Q01105)	Protein FAM111B	F111B_HUMAN|FAM111B|CANP	protein	taxon:9606	20150328	InterPro
FAM126A	-2.64286	0.00660122	-2.34417	1.87432e-06	1	0.0466637	UniProtKB	Q9BYI3	FAM126A	0008150 // biological_process (GO_REF:0000015 [ND]) /// 0007165 // signal transduction (PMID:10910037 [NAS])	0005737 // cytoplasm (GO_REF:0000052 [IDA]) /// 0005886 // plasma membrane (GO_REF:0000052 [IDA])	0004871 // signal transducer activity (PMID:10910037 [NAS])	Hyccin	HYCCI_HUMAN|FAM126A|DRCTNNB1A	protein	taxon:9606	20010913	UniProt
FAM149A	-3.4	1.90903e-07	-3.02578	5.00739e-06	0.00436424	3.93174e-06
FAM155B	1.8	0.00118561	2.00235	-3.10057e-06	1	0.010894	UniProtKB	O75949	FAM155B		0016021 // integral to membrane (GO_REF:0000037 [IEA] UniProtKB-KW:KW-0812)		Transmembrane protein FAM155B	F155B_HUMAN|FAM155B|TED|TMEM28	protein	taxon:9606	20150328	UniProt
FAM162B	2.92857	7.33512e-05	3.2281	-2.78781e-06	1	0.000935239	UniProtKB	Q5T6X4	FAM162B		0016021 // integral to membrane (GO_REF:0000037 [IEA] UniProtKB-KW:KW-0812)		Protein FAM162B	F162B_HUMAN|FAM162B|C6orf189	protein	taxon:9606	20150328	UniProt
FAM167B	1.9375	4.16993e-07	2.15866	-6.53155e-06	0.00953288	8.14776e-06
FAM169B	2.68421	3.88614e-05	2.96988	-3.32869e-06	0.888411	0.000526934
FAM200B	-2.35	0.00427313	-2.09168	2.16382e-06	1	0.0323792	UniProtKB	P0CF97	FAM200B			0003676 // nucleic acid binding (GO_REF:0000002 [IEA] InterPro:IPR012337)	Putative protein FAM200B	F200B_HUMAN|FAM200B|C4orf53	protein	taxon:9606	20150328	InterPro
FAM35A	2.35294	0.000861952	2.60246	-2.4267e-06	1	0.00831438
FAM78A	-2.58659	3.62573e-23	-2.31472	2.30811e-05	8.28878e-19	2.55039e-21
FANCB	6.5	0.00418107	6.52882	-1.09789e-06	1	0.0317342	UniProtKB	Q8NB91	FANCB	0006281 // DNA repair (Reactome:REACT_216 [TAS])	0005654 // nucleoplasm (Reactome:REACT_18367 [TAS]) /// 0043240 // Fanconi anaemia nuclear complex (PMID:20347428 [IDA]) /// 0005654 // nucleoplasm (Reactome:REACT_18429 [TAS])	0005515 // protein binding (PMID:17396147 [IPI] UniProtKB:Q0VG06)	Fanconi anemia group B protein	FANCB_HUMAN|FANCB	protein	taxon:9606	20150330	IntAct
FASN	-2.7377	3.62302e-19	-2.44899	1.73484e-05	8.28258e-15	2.19116e-17	UniProtKB	P49327	FASN	0019432 // triglyceride biosynthetic process (Reactome:REACT_1190 [TAS]) /// 0006112 // energy reserve metabolic process (Reactome:REACT_1505 [TAS]) /// 0006633 // fatty acid biosynthetic process (GO_REF:0000019 [IEA] Ensembl:ENSRNOP00000064445) /// 0035338 // long-chain fatty-acyl-CoA biosynthetic process (Reactome:REACT_1319 [TAS]) /// 0006766 // vitamin metabolic process (Reactome:REACT_11193 …	0005829 // cytosol (Reactome:REACT_1903 [TAS]) /// 0070062 // extracellular vesicular exosome (PMID:19056867 [IDA]) /// 0005737 // cytoplasm (GO_REF:0000052 [IDA]) /// 0070062 // extracellular vesicular exosome (PMID:23533145 [IDA]) /// 0005886 // plasma membrane (GO_REF:0000052 [IDA]) /// 0042587 // glycogen granule (GO_REF:0000019 [IEA] Ensembl:ENSMUSP00000052872) /// 0016020 // membrane (PMID:…	0008144 // drug binding (GO_REF:0000019 [IEA] Ensembl:ENSRNOP00000064445) /// 0004312 // fatty acid synthase activity (Reactome:REACT_1497 [TAS]) /// 0004313 // [acyl-carrier-protein] S-acetyltransferase activity (GO_REF:0000003 [IEA] EC:2.3.1.38) /// 0004315 // 3-oxoacyl-[acyl-carrier-protein] synthase activity (GO_REF:0000003 [IEA] EC:2.3.1.41) /// 0004319 // enoyl-[acyl-carrier-protein] reduct…	Fatty acid synthase	FAS_HUMAN|FASN|FAS	protein	taxon:9606	20140422	UniProt
FAXDC2	4.1	2.03845e-06	4.48616	-3.13868e-06	0.0466009	3.54919e-05	UniProtKB	Q96IV6	FAXDC2	0055114 // oxidation-reduction process (GO_REF:0000002 [IEA] InterPro:IPR006694) /// 0006633 // fatty acid biosynthetic process (GO_REF:0000002 [IEA] InterPro:IPR006694)	0016021 // integral to membrane (GO_REF:0000037 [IEA] UniProtKB-KW:KW-0812)	0016491 // oxidoreductase activity (GO_REF:0000002 [IEA] InterPro:IPR006694) /// 0005506 // iron ion binding (GO_REF:0000002 [IEA] InterPro:IPR006694)	Fatty acid hydroxylase domain-containing protein 2	FXDC2_HUMAN|FAXDC2|C5orf4	protein	taxon:9606	20150328	InterPro
FBN2	-8.85714	1.01751e-10	-7.70584	4.75293e-06	2.32613e-06	3.24878e-09	UniProtKB	D6REJ2, A0A087WYV8, A0A087WV40, E9PHW4, P35556, D6RJI3	FBN2	0045669 // positive regulation of osteoblast differentiation (GO_REF:0000024 [ISS] UniProtKB:Q61555) /// 0009653 // anatomical structure morphogenesis (PMID:7493032 [TAS]) /// 0030501 // positive regulation of bone mineralization (GO_REF:0000024 [ISS] UniProtKB:Q61555) /// 0060346 // bone trabecula formation (GO_REF:0000024 [ISS] UniProtKB:Q61555) /// 0090287 // regulation of cellular response to…	0001527 // microfibril (PMID:20855508 [TAS]) /// 0005576 // extracellular region (Reactome:REACT_169127 [TAS]) /// 0005576 // extracellular region (Reactome:REACT_150459 [TAS]) /// 0005576 // extracellular region (Reactome:REACT_150349 [TAS]) /// 0005576 // extracellular region (Reactome:REACT_150243 [TAS]) /// 0005578 // proteinaceous extracellular matrix (PMID:8120105 [TAS]) /// 0031012 // extr…	0005515 // protein binding (PMID:25034023 [IPI] UniProtKB:P35555) /// 0005515 // protein binding (PMID:12429738 [IPI] UniProtKB:B7ZLY3) /// 0005201 // extracellular matrix structural constituent (GO_REF:0000002 [IEA] InterPro:IPR011398) /// 0005515 // protein binding (PMID:25034023 [IPI] UniProtKB:P02751) /// 0005515 // protein binding (PMID:12429738 [IPI] UniProtKB:Q14766) /// 0005509 // calcium…	Fibrillin-2	A0A087WV40_HUMAN|FBN2	protein	taxon:9606	20150328	InterPro
FBP1	-16.6	1.31318e-17	-14.2408	6.79092e-06	3.00206e-13	7.41249e-16	UniProtKB	P09467, Q5VZC3	FBP1	0006094 // gluconeogenesis (PMID:19259699 [IMP]) /// 0006094 // gluconeogenesis (Reactome:REACT_1520 [TAS]) /// 0006002 // fructose 6-phosphate metabolic process (PMID:8387495 [IDA]) /// 0016311 // dephosphorylation (PMID:7558035 [IMP]) /// 0035690 // cellular response to drug (PMID:16442285 [IDA]) /// 0051289 // protein homotetramerization (PMID:16442285 [IDA]) /// 0006094 // gluconeogenesis (PM…	0005829 // cytosol (GO_REF:0000024 [ISS] UniProtKB:P19112) /// 0070062 // extracellular vesicular exosome (PMID:19056867 [IDA]) /// 0070062 // extracellular vesicular exosome (PMID:23533145 [IDA]) /// 0070062 // extracellular vesicular exosome (PMID:23376485 [IDA]) /// 0005737 // cytoplasm (PMID:20096900 [IDA]) /// 0005829 // cytosol (Reactome:REACT_379 [TAS])	0042132 // fructose 1,6-bisphosphate 1-phosphatase activity (PMID:8387495 [IDA]) /// 0005515 // protein binding (PMID:8387495 [IPI] UniProtKB:O60825) /// 0016208 // AMP binding (PMID:18650089 [IDA]) /// 0042132 // fructose 1,6-bisphosphate 1-phosphatase activity (GO_REF:0000002 [IEA] InterPro:IPR000146) /// 0042802 // identical protein binding (PMID:16169070 [IPI] UniProtKB:P09467) /// 0042132 //…	Fructose-1,6-bisphosphatase 1	F16P1_HUMAN|FBP1|FBP	protein	taxon:9606	20111004	UniProt
FBXO22	2	0.000128281	2.224	-3.7862e-06	1	0.00153381	UniProtKB	Q8NEZ5	FBXO22	2000060 // positive regulation of protein ubiquitination involved in ubiquitin-dependent protein catabolic process (GO_REF:0000019 [IEA] Ensembl:ENSMUSP00000034859) /// 0032436 // positive regulation of proteasomal ubiquitin-dependent protein catabolic process (GO_REF:0000019 [IEA] Ensembl:ENSMUSP00000034859) /// 0006511 // ubiquitin-dependent protein catabolic process (PMID:10531035 [TAS]) /// 0…	0030018 // Z disc (GO_REF:0000039 [IEA] UniProtKB-SubCell:SL-0314) /// 0005634 // nucleus (GO_REF:0000019 [IEA] Ensembl:ENSMUSP00000034859)	0004842 // ubiquitin-protein ligase activity (PMID:10531037 [TAS])	F-box only protein 22	FBX22_HUMAN|FBXO22|FBX22	protein	taxon:9606	20150328	Ensembl
FCN2	-2.65517	3.84372e-09	-2.37229	7.8277e-06	8.78712e-05	1.02414e-07	UniProtKB	Q15485	FCN2	0045087 // innate immune response (Reactome:REACT_6802 [TAS]) /// 0001867 // complement activation, lectin pathway (Reactome:REACT_163810 [TAS]) /// 0001867 // complement activation, lectin pathway (PMID:14707097 [IDA]) /// 0001867 // complement activation, lectin pathway (PMID:15804047 [IDA]) /// 0006956 // complement activation (Reactome:REACT_8024 [TAS]) /// 0050829 // defense response to Gram…	0005576 // extracellular region (Reactome:REACT_7959 [TAS]) /// 0070062 // extracellular vesicular exosome (PMID:19056867 [IDA]) /// 0072562 // blood microparticle (PMID:22516433 [IDA]) /// 0005576 // extracellular region (Reactome:REACT_7965 [TAS]) /// 0070062 // extracellular vesicular exosome (PMID:23376485 [IDA]) /// 0005581 // collagen (GO_REF:0000037 [IEA] UniProtKB-KW:KW-0176) /// 0005576 …	2001065 // mannan binding (PMID:8576206 [IDA]) /// 0048306 // calcium-dependent protein binding (PMID:12421953 [IPI] UniProtKB:P48740) /// 0043394 // proteoglycan binding (PMID:8576206 [IDA]) /// 0048306 // calcium-dependent protein binding (PMID:12421953 [IPI] UniProtKB:O00187) /// 0005515 // protein binding (PMID:21054788 [IPI] UniProtKB:Q07954) /// 0003823 // antigen binding (PMID:8576206 [IDA…	Ficolin-2	FCN2_HUMAN|FCN2|FCNL	protein	taxon:9606	20141216	UniProt
FEM1B	2.7	0.00256347	2.96308	-1.76741e-06	1	0.0208109	UniProtKB	Q9UK73	FEM1B	0060743 // epithelial cell maturation involved in prostate gland development (GO_REF:0000019 [IEA] Ensembl:ENSMUSP00000034775) /// 2000001 // regulation of DNA damage checkpoint (PMID:19330022 [IMP]) /// 0051438 // regulation of ubiquitin-protein ligase activity (PMID:15601820 [IMP]) /// 1902041 /// 0060442 // branching involved in prostate gland morphogenesis (GO_REF:0000019 [IEA] Ensembl:ENSMUS…	0005654 // nucleoplasm (GO_REF:0000052 [IDA]) /// 0005737 // cytoplasm (PMID:19330022 [IDA]) /// 0005737 // cytoplasm (GO_REF:0000052 [IDA]) /// 0005634 // nucleus (PMID:19330022 [IDA])	0005123 // death receptor binding (PMID:10623617 [NAS]) /// 0005515 // protein binding (PMID:17003112 [IPI] UniProtKB:Q9NWT6) /// 0005515 // protein binding (PMID:11559703 [IPI] UniProtKB:P49593) /// 0005123 // death receptor binding (PMID:10542291 [IMP]) /// 0005515 // protein binding (PMID:19330022 [IPI] UniProtKB:O14757) /// 0004842 // ubiquitin-protein ligase activity (PMID:15601820 [IMP])	Protein fem-1 homolog B	FEM1B_HUMAN|FEM1B|F1AA|KIAA0396	protein	taxon:9606	20080314	UniProt
FGB_1	-22.5714	1.74035e-77	-19.8953	2.63479e-05	3.97861e-73	2.22269e-75
FGF12	4	0.00719772	4.25201	-1.21629e-06	1	0.0499991	UniProtKB	C9JIN3, C9JEN8, C9JUK8, H7C1L8, P61328	FGF12	0007254 // JNK cascade (PMID:12815063 [IPI] UniProtKB:Q9ERE9) /// 0086002 // regulation of cardiac muscle cell action potential involved in contraction (PMID:12401812 [NAS]) /// 0003254 // regulation of membrane depolarization (GO_REF:0000019 [IEA] Ensembl:ENSRNOP00000002650) /// 0008344 // adult locomotory behavior (GO_REF:0000019 [IEA] Ensembl:ENSMUSP00000097601) /// 0008543 // fibroblast growt…	0005634 // nucleus (PMID:8790420 [IDA]) /// 0005615 // extracellular space (PMID:10049777 [TAS])	0005104 // fibroblast growth factor receptor binding (PMID:12815063 [IDA]) /// 0008083 // growth factor activity (GO_REF:0000002 [IEA] InterPro:IPR002209) /// 0005515 // protein binding (PMID:25416956 [IPI] UniProtKB:P32321) /// 0005515 // protein binding (PMID:25416956 [IPI] UniProtKB:Q13422) /// 0005515 // protein binding (PMID:25416956 [IPI] UniProtKB:Q9UI36-2) /// 0005515 // protein binding (…	Fibroblast growth factor	C9JEN8_HUMAN|FGF12	protein	taxon:9606	20150328	UniProt
FGL1	-13	5.64838e-06	-10.5181	2.08479e-06	0.129128	9.14501e-05	UniProtKB	Q08830	FGL1	0035634 // response to stilbenoid (GO_REF:0000019 [IEA] Ensembl:ENSMUSP00000034003) /// 0010906 // regulation of glucose metabolic process (GO_REF:0000019 [IEA] Ensembl:ENSMUSP00000034003) /// 0008203 // cholesterol metabolic process (GO_REF:0000019 [IEA] Ensembl:ENSMUSP00000034003) /// 0060612 // adipose tissue development (GO_REF:0000019 [IEA] Ensembl:ENSMUSP00000034003)	0005577 // fibrinogen complex (PMID:8390249 [TAS]) /// 0070062 // extracellular vesicular exosome (PMID:23376485 [IDA])		Fibrinogen-like protein 1	FGL1_HUMAN|FGL1|HFREP1	protein	taxon:9606	20030904	PINC
FJX1	-2.7619	0.000377905	-2.45707	3.03078e-06	1	0.00403517	UniProtKB	Q86VR8	FJX1	0010842 // retina layer formation (GO_REF:0000019 [IEA] Ensembl:ENSMUSP00000097270)	0005615 // extracellular space (GO_REF:0000019 [IEA] Ensembl:ENSMUSP00000097270)		Four-jointed box protein 1	FJX1_HUMAN|FJX1	protein	taxon:9606	20150328	Ensembl
FLVCR1	-2.61538	0.000157634	-2.33016	3.41823e-06	1	0.00184237	UniProtKB	H7C3Z2, Q9Y5Y0	FLVCR1	0001568 // blood vessel development (GO_REF:0000019 [IEA] Ensembl:ENSMUSP00000082777) /// 0030218 // erythrocyte differentiation (PMID:23187127 [IDA]) /// 0001701 // in utero embryonic development (GO_REF:0000019 [IEA] Ensembl:ENSMUSP00000082777) /// 0055085 // transmembrane transport (GO_REF:0000002 [IEA] InterPro:IPR011701) /// 0035264 // multicellular organism growth (GO_REF:0000019 [IEA] Ense…	0005887 // integral to plasma membrane (PMID:10648427 [TAS]) /// 0005739 // mitochondrion (PMID:23187127 [IDA]) /// 0005886 // plasma membrane (Reactome:REACT_25203 [TAS]) /// 0031966 // mitochondrial membrane (GO_REF:0000039 [IEA] UniProtKB-SubCell:SL-0171) /// 0016021 // integral to membrane (GO_REF:0000002 [IEA] InterPro:IPR011701)	0015232 // heme transporter activity (PMID:20610401 [IDA]) /// 0005215 // transporter activity (PMID:10648427 [TAS]) /// 0015232 // heme transporter activity (PMID:15369674 [IMP]) /// 0005515 // protein binding (PMID:20610401 [IPI] UniProtKB:P02790)	Feline leukemia virus subgroup C receptor-related protein 1	H7C3Z2_HUMAN|FLVCR1	protein	taxon:9606	20150328	InterPro
FMNL2	-2.71429	0.0046019	-2.40708	1.96204e-06	1	0.0342534	UniProtKB	Q96PY5, C9IZY8	FMNL2	0030866 // cortical actin cytoskeleton organization (PMID:21834987 [IMP]) /// 0007010 // cytoskeleton organization (GO_REF:0000002 [IEA] InterPro:IPR027656) /// 0022604 // regulation of cell morphogenesis (GO_REF:0000002 [IEA] InterPro:IPR027656) /// 0007264 // small GTPase mediated signal transduction (Reactome:REACT_11044 [TAS]) /// 0007010 // cytoskeleton organization (PMID:21834987 [IMP]) ///…	0005829 // cytosol (Reactome:REACT_355498 [TAS]) /// 0005829 // cytosol (Reactome:REACT_355403 [TAS]) /// 0005829 // cytosol (Reactome:REACT_355291 [TAS])	0003779 // actin binding (GO_REF:0000002 [IEA] InterPro:IPR010472|InterPro:IPR010473) /// 0017048 // Rho GTPase binding (GO_REF:0000002 [IEA] InterPro:IPR010473)	Formin-like protein 2	C9IZY8_HUMAN|FMNL2	protein	taxon:9606	20150328	InterPro
FMO2	-4.23529	7.8423e-08	-3.7547	4.65063e-06	0.00179283	1.72056e-06	UniProtKB	Q99518	FMO2	0044281 // small molecule metabolic process (Reactome:REACT_111217 [TAS]) /// 0070995 // NADPH oxidation (PMID:9804831 [IDA]) /// 0017144 // drug metabolic process (PMID:11744609 [IDA]) /// 0009404 // toxin metabolic process (PMID:11744609 [IDA]) /// 0006805 // xenobiotic metabolic process (Reactome:REACT_13433 [TAS]) /// 0006082 // organic acid metabolic process (PMID:11744609 [IDA]) /// 0070995…	0005789 // endoplasmic reticulum membrane (Reactome:REACT_13821 [TAS]) /// 0016021 // integral to membrane (GO_REF:0000037 [IEA] UniProtKB-KW:KW-0812) /// 0016020 // membrane (PMID:9804831 [IDA])	0050661 // NADP binding (GO_REF:0000002 [IEA] InterPro:IPR000960|InterPro:IPR012143|InterPro:IPR020946) /// 0004499 // N,N-dimethylaniline monooxygenase activity (PMID:11744609 [IDA]) /// 0004497 // monooxygenase activity (Reactome:REACT_13821 [TAS]) /// 0050660 // flavin adenine dinucleotide binding (GO_REF:0000002 [IEA] InterPro:IPR000960|InterPro:IPR012143|InterPro:IPR020946)	Dimethylaniline monooxygenase [N-oxide-forming] 2	FMO2_HUMAN|FMO2	protein	taxon:9606	20140627	Reactome
FMO3	-4.5	0.00719772	-3.86107	1.18715e-06	1	0.0499991	UniProtKB	V9GYP3, V9GZ60, P31513	FMO3	0055114 // oxidation-reduction process (GO_REF:0000037 [IEA] UniProtKB-KW:KW-0560) /// 0044281 // small molecule metabolic process (Reactome:REACT_111217 [TAS]) /// 0017144 // drug metabolic process (GO_REF:0000019 [IEA] Ensembl:ENSRNOP00000004864) /// 0006805 // xenobiotic metabolic process (Reactome:REACT_13433 [TAS]) /// 0055114 // oxidation-reduction process (GO_REF:0000038 [IEA] UniProtKB-KW…	0005789 // endoplasmic reticulum membrane (Reactome:REACT_236 [TAS]) /// 0043231 // intracellular membrane-bounded organelle (PMID:9207220 [TAS]) /// 0016021 // integral to membrane (GO_REF:0000037 [IEA] UniProtKB-KW:KW-0812)	0004499 // N,N-dimethylaniline monooxygenase activity (Reactome:REACT_236 [TAS]) /// 0004499 // N,N-dimethylaniline monooxygenase activity (GO_REF:0000002 [IEA] InterPro:IPR020946) /// 0050660 // flavin adenine dinucleotide binding (GO_REF:0000002 [IEA] InterPro:IPR000960|InterPro:IPR020946) /// 0016597 // amino acid binding (GO_REF:0000019 [IEA] Ensembl:ENSRNOP00000004864) /// 0050661 // NADP bi…	Dimethylaniline monooxygenase [N-oxide-forming] 3	FMO3_HUMAN|FMO3	protein	taxon:9606	20140627	Reactome
FRA10AC1	2.21875	3.63263e-10	2.47142	-8.29462e-06	8.30456e-06	1.08556e-08	UniProtKB	Q70Z53	FRA10AC1		0005634 // nucleus (GO_REF:0000039 [IEA] UniProtKB-SubCell:SL-0191)	0005515 // protein binding (PMID:22365833 [IPI] UniProtKB:Q96DF8) /// 0005515 // protein binding (PMID:22365833 [IPI] UniProtKB:Q8IWX8) /// 0005515 // protein binding (PMID:22365833 [IPI] UniProtKB:Q13123) /// 0005515 // protein binding (PMID:16169070 [IPI] UniProtKB:Q12852) /// 0005515 // protein binding (PMID:22365833 [IPI] UniProtKB:Q13435)	Protein FRA10AC1	F10C1_HUMAN|FRA10AC1|C10orf4|PRO2972	protein	taxon:9606	20150330	IntAct
FREM2	2	8.12517e-06	2.2262	-4.97615e-06	0.18575	0.000127424	UniProtKB	Q5SZK8	FREM2	0007154 // cell communication (GO_REF:0000002 [IEA] InterPro:IPR003644) /// 0002009 // morphogenesis of an epithelium (GO_REF:0000019 [IEA] Ensembl:ENSMUSP00000088670) /// 0048839 // inner ear development (GO_REF:0000019 [IEA] Ensembl:ENSMUSP00000088670) /// 0007156 // homophilic cell adhesion (GO_REF:0000002 [IEA] InterPro:IPR002126)	0005604 // basement membrane (GO_REF:0000019 [IEA] Ensembl:ENSMUSP00000088670) /// 0070062 // extracellular vesicular exosome (PMID:23533145 [IDA]) /// 0005886 // plasma membrane (GO_REF:0000039 [IEA] UniProtKB-SubCell:SL-0039) /// 0016021 // integral to membrane (GO_REF:0000037 [IEA] UniProtKB-KW:KW-0812) /// 0070062 // extracellular vesicular exosome (PMID:23376485 [IDA])	0005509 // calcium ion binding (GO_REF:0000002 [IEA] InterPro:IPR002126)	FRAS1-related extracellular matrix protein 2	FREM2_HUMAN|FREM2	protein	taxon:9606	20150328	Ensembl
FRS2	3.25	0.000821489	3.54508	-1.8449e-06	1	0.00795765	UniProtKB	F8VZ12, F8VS98, Q8WU20, F8VX65	FRS2	0045087 // innate immune response (Reactome:REACT_6802 [TAS]) /// 0007173 // epidermal growth factor receptor signaling pathway (Reactome:REACT_9417 [TAS]) /// 0008543 // fibroblast growth factor receptor signaling pathway (Reactome:REACT_355289 [TAS]) /// 0008543 // fibroblast growth factor receptor signaling pathway (PMID:9660748 [IGI] UniProtKB:P16092) /// 0000187 // activation of MAPK activit…	0005886 // plasma membrane (Reactome:REACT_355438 [TAS]) /// 0005886 // plasma membrane (Reactome:REACT_147781 [TAS]) /// 0005886 // plasma membrane (Reactome:REACT_355309 [TAS]) /// 0005886 // plasma membrane (Reactome:REACT_355213 [TAS]) /// 0005886 // plasma membrane (Reactome:REACT_243106 [TAS]) /// 0005886 // plasma membrane (Reactome:REACT_355172 [TAS]) /// 0005886 // plasma membrane (React…	0019211 // phosphatase activator activity (PMID:9660748 [TAS]) /// 0005515 // protein binding (PMID:9660748 [IPI] UniProtKB:P11362) /// 0005168 // neurotrophin TRKA receptor binding (PMID:15488758 [IPI] UniProtKB:P04629) /// 0005104 // fibroblast growth factor receptor binding (PMID:9660748 [IPI] UniProtKB:P16092) /// 0005068 // transmembrane receptor protein tyrosine kinase adaptor activity (PMI…	Fibroblast growth factor receptor substrate 2	F8VS98_HUMAN|FRS2	protein	taxon:9606	20150328	InterPro
FRY	-2.53211	5.02833e-14	-2.26493	1.3534e-05	1.14953e-09	2.23209e-12	UniProtKB	Q5TBA9	FRY		0005815 // microtubule organizing center (GO_REF:0000039 [IEA] UniProtKB-SubCell:SL-0048) /// 0000922 // spindle pole (GO_REF:0000039 [IEA] UniProtKB-SubCell:SL-0448) /// 0005737 // cytoplasm (GO_REF:0000039 [IEA] UniProtKB-SubCell:SL-0086)		Protein furry homolog	FRY_HUMAN|FRY|C13orf14	protein	taxon:9606	20150328	UniProt
FXYD5	-2.29032	0.000641481	-2.04318	3.19164e-06	1	0.00639551	UniProtKB	Q96DB9, F5H4X8	FXYD5	0046588 // negative regulation of calcium-dependent cell-cell adhesion (PMID:11756660 [NAS]) /// 0030033 // microvillus assembly (PMID:11756660 [NAS]) /// 0034220 // ion transmembrane transport (GO_REF:0000002 [IEA] InterPro:IPR000272) /// 2000649 // regulation of sodium ion transmembrane transporter activity (GO_REF:0000033 [IBA] PANTHER:PTN000364859)	0016021 // integral to membrane (PMID:11756660 [IDA]) /// 0005887 // integral to plasma membrane (GO_REF:0000033 [IBA] PANTHER:PTN000364859) /// 0016020 // membrane (GO_REF:0000002 [IEA] InterPro:IPR000272)	0017080 // sodium channel regulator activity (GO_REF:0000033 [IBA] PANTHER:PTN000364859) /// 0005216 // ion channel activity (GO_REF:0000002 [IEA] InterPro:IPR000272) /// 0003779 // actin binding (PMID:11756660 [IDA]) /// 0045296 // cadherin binding (PMID:11756660 [IDA])	FXYD domain-containing ion transport regulator 5	F5H4X8_HUMAN|FXYD5	protein	taxon:9606	20150328	InterPro
GADL1	-7.44444	8.96495e-11	-6.52204	4.99562e-06	2.04948e-06	2.89066e-09	UniProtKB	Q6ZQY3	GADL1	0019752 // carboxylic acid metabolic process (GO_REF:0000002 [IEA] InterPro:IPR002129)		0030170 // pyridoxal phosphate binding (GO_REF:0000002 [IEA] InterPro:IPR002129|InterPro:IPR015421|InterPro:IPR015422) /// 0004782 // sulfinoalanine decarboxylase activity (GO_REF:0000003 [IEA] EC:4.1.1.29) /// 0004068 // aspartate 1-decarboxylase activity (GO_REF:0000003 [IEA] EC:4.1.1.11)	Acidic amino acid decarboxylase GADL1	GADL1_HUMAN|GADL1	protein	taxon:9606	20150328	UniProt
GALNT18	-2.3125	0.000390858	-2.06314	3.35685e-06	1	0.00414829	UniProtKB	Q6P9A2	GALNT18	0006486 // protein glycosylation (GO_REF:0000041 [IEA] UniPathway:UPA00378)	0016021 // integral to membrane (GO_REF:0000037 [IEA] UniProtKB-KW:KW-0812) /// 0000139 // Golgi membrane (GO_REF:0000039 [IEA] UniProtKB-SubCell:SL-0134)	0046872 // metal ion binding (GO_REF:0000037 [IEA] UniProtKB-KW:KW-0479) /// 0030246 // carbohydrate binding (GO_REF:0000037 [IEA] UniProtKB-KW:KW-0430) /// 0004653 // polypeptide N-acetylgalactosaminyltransferase activity (GO_REF:0000003 [IEA] EC:2.4.1.41)	Polypeptide N-acetylgalactosaminyltransferase 18	GLT18_HUMAN|GALNT18|GALNTL4	protein	taxon:9606	20150328	UniProt
GANC	1.92157	4.11265e-32	2.1448	-3.58768e-05	9.40194e-28	3.73093e-30	UniProtKB	Q8TET4, H3BN99	GANC	0005975 // carbohydrate metabolic process (GO_REF:0000002 [IEA] InterPro:IPR011013) /// 0005975 // carbohydrate metabolic process (GO_REF:0000002 [IEA] InterPro:IPR000322|InterPro:IPR011013)		0003824 // catalytic activity (GO_REF:0000002 [IEA] InterPro:IPR011013) /// 0032450 // maltose alpha-glucosidase activity (GO_REF:0000003 [IEA] EC:3.2.1.20) /// 0004558 // alpha-glucosidase activity (PMID:12370436 [NAS]) /// 0030246 // carbohydrate binding (GO_REF:0000002 [IEA] InterPro:IPR011013)	Neutral alpha-glucosidase C	H3BN99_HUMAN|GANC	protein	taxon:9606	20150328	InterPro
GATAD2B	2.88889	0.00187842	3.1624	-1.75718e-06	1	0.016156	UniProtKB	Q8WXI9	GATAD2B	0006355 // regulation of transcription, DNA-dependent (GO_REF:0000037 [IEA] UniProtKB-KW:KW-0805) /// 0006351 // transcription, DNA-dependent (GO_REF:0000037 [IEA] UniProtKB-KW:KW-0804) /// 0043044 // ATP-dependent chromatin remodeling (PMID:16217013 [IDA])	0005654 // nucleoplasm (GO_REF:0000052 [IDA]) /// 0000790 // nuclear chromatin (PMID:16217013 [IDA]) /// 0016607 // nuclear speck (GO_REF:0000039 [IEA] UniProtKB-SubCell:SL-0186) /// 0043234 // protein complex (PMID:16217013 [IDA])	0005515 // protein binding (PMID:25123934 [IPI] UniProtKB:O95983) /// 0005515 // protein binding (PMID:25416956 [IPI] UniProtKB:Q8NHQ1) /// 0008270 // zinc ion binding (GO_REF:0000002 [IEA] InterPro:IPR000679|InterPro:IPR013088) /// 0003700 // sequence-specific DNA binding transcription factor activity (GO_REF:0000002 [IEA] InterPro:IPR000679) /// 0005515 // protein binding (PMID:25416956 [IPI] U…	Transcriptional repressor p66-beta	P66B_HUMAN|GATAD2B|KIAA1150	protein	taxon:9606	20140402	UniProt
GBP2	2.79167	7.35997e-13	3.10564	-8.91453e-06	1.68256e-08	2.94154e-11	UniProtKB	P32456	GBP2	0044406 // adhesion to host (GO_REF:0000019 [IEA] Ensembl:ENSMUSP00000132435) /// 0050830 // defense response to Gram-positive bacterium (GO_REF:0000019 [IEA] Ensembl:ENSMUSP00000132435) /// 0019221 // cytokine-mediated signaling pathway (Reactome:REACT_25229 [TAS]) /// 0008152 // metabolic process (GO_REF:0000002 [IEA] InterPro:IPR003191|InterPro:IPR015894) /// 0006955 // immune response (PMID:1…	0020005 // symbiont-containing vacuole membrane (GO_REF:0000019 [IEA] Ensembl:ENSMUSP00000132435) /// 0005634 // nucleus (GO_REF:0000039 [IEA] UniProtKB-SubCell:SL-0191) /// 0005829 // cytosol (Reactome:REACT_25192 [TAS]) /// 0000139 // Golgi membrane (GO_REF:0000039 [IEA] UniProtKB-SubCell:SL-0134) /// 0031410 // cytoplasmic vesicle (GO_REF:0000019 [IEA] Ensembl:ENSMUSP00000132435) /// 0005829 /…	0005515 // protein binding (PMID:18985028 [IPI] UniProtKB:Q9WMX2:PRO_0000037548) /// 0005525 // GTP binding (GO_REF:0000037 [IEA] UniProtKB-KW:KW-0342) /// 0003924 // GTPase activity (GO_REF:0000002 [IEA] InterPro:IPR003191|InterPro:IPR015894)	Interferon-induced guanylate-binding protein 2	GBP2_HUMAN|GBP2	protein	taxon:9606	20150328	UniProt
GBP4	4.14286	1.39457e-08	4.55892	-4.45292e-06	0.000318813	3.41342e-07	UniProtKB	Q96PP9	GBP4	0008152 // metabolic process (GO_REF:0000002 [IEA] InterPro:IPR003191|InterPro:IPR015894)	0005634 // nucleus (GO_REF:0000039 [IEA] UniProtKB-SubCell:SL-0191) /// 0005737 // cytoplasm (GO_REF:0000039 [IEA] UniProtKB-SubCell:SL-0086)	0005525 // GTP binding (GO_REF:0000037 [IEA] UniProtKB-KW:KW-0342) /// 0003924 // GTPase activity (GO_REF:0000002 [IEA] InterPro:IPR003191|InterPro:IPR015894)	Guanylate-binding protein 4	GBP4_HUMAN|GBP4	protein	taxon:9606	20150328	InterPro
GBP6	2.125	0.0046019	2.35054	-1.92673e-06	1	0.0342534	UniProtKB	Q6ZN66	GBP6	0008152 // metabolic process (GO_REF:0000002 [IEA] InterPro:IPR003191|InterPro:IPR015894) /// 0071346 // cellular response to interferon-gamma (GO_REF:0000024 [ISS] UniProtKB:L7N1X8) /// 0042742 // defense response to bacterium (GO_REF:0000024 [ISS] UniProtKB:L7N1X8) /// 0006955 // immune response (GO_REF:0000024 [ISS] UniProtKB:L7N1X8)	0070062 // extracellular vesicular exosome (PMID:19199708 [IDA])	0005525 // GTP binding (GO_REF:0000037 [IEA] UniProtKB-KW:KW-0342) /// 0003924 // GTPase activity (GO_REF:0000002 [IEA] InterPro:IPR003191|InterPro:IPR015894)	Guanylate-binding protein 6	GBP6_HUMAN|GBP6	protein	taxon:9606	20150328	InterPro
GC	-14.5	4.05301e-27	-12.6419	9.39179e-06	9.26559e-23	3.23972e-25	UniProtKB	D6RF20, D6RBJ7, D6RF35, P02774	GC	0051180 // vitamin transport (GO_REF:0000002 [IEA] InterPro:IPR000213) /// 0044281 // small molecule metabolic process (Reactome:REACT_111217 [TAS]) /// 0042359 // vitamin D metabolic process (Reactome:REACT_13523 [TAS]) /// 0008202 // steroid metabolic process (Reactome:REACT_11057 [TAS])	0005576 // extracellular region (Reactome:REACT_13631 [TAS]) /// 0070062 // extracellular vesicular exosome (PMID:23533145 [IDA]) /// 0005576 // extracellular region (Reactome:REACT_13727 [TAS]) /// 0005615 // extracellular space (GO_REF:0000002 [IEA] InterPro:IPR000213|InterPro:IPR000264|InterPro:IPR014760|InterPro:IPR020858) /// 0005576 // extracellular region (Reactome:REACT_13608 [TAS]) /// 0…	0003779 // actin binding (PMID:12119014 [IPI] UniProtKB:P62740) /// 1902118 /// 0051183 // vitamin transporter activity (GO_REF:0000002 [IEA] InterPro:IPR000213) /// 0005499 // vitamin D binding (GO_REF:0000002 [IEA] InterPro:IPR000213) /// 0005499 // vitamin D binding (PMID:1696927 [TAS])	Vitamin D-binding protein	D6RBJ7_HUMAN|GC	protein	taxon:9606	20150328	InterPro
GDAP1	2.5	0.00288758	2.753	-1.88582e-06	1	0.022993	UniProtKB	Q8TB36	GDAP1	0032526 // response to retinoic acid (GO_REF:0000019 [IEA] Ensembl:ENSMUSP00000026879) /// 0000266 // mitochondrial fission (PMID:15772096 [IDA]) /// 0008053 // mitochondrial fusion (PMID:21753178 [IMP]) /// 0006626 // protein targeting to mitochondrion (PMID:15772096 [IMP])	0005634 // nucleus (PMID:21630459 [IDA]) /// 0005737 // cytoplasm (GO_REF:0000052 [IDA]) /// 0031307 // integral to mitochondrial outer membrane (PMID:15772096 [IDA]) /// 0005739 // mitochondrion (GO_REF:0000052 [IDA]) /// 0016020 // membrane (PMID:19946888 [IDA])		Ganglioside-induced differentiation-associated protein 1	GDAP1_HUMAN|GDAP1	protein	taxon:9606	20120608	UniProt
GFOD1	-2.5	0.00645664	-2.22089	1.94158e-06	1	0.0457549	UniProtKB	S4R302, Q9NXC2	GFOD1	0055114 // oxidation-reduction process (GO_REF:0000037 [IEA] UniProtKB-KW:KW-0560) /// 0055114 // oxidation-reduction process (GO_REF:0000002 [IEA] InterPro:IPR000683)	0005576 // extracellular region (GO_REF:0000039 [IEA] UniProtKB-SubCell:SL-0243)	0005515 // protein binding (PMID:25416956 [IPI] UniProtKB:Q7Z3S9) /// 0016491 // oxidoreductase activity (GO_REF:0000002 [IEA] InterPro:IPR000683) /// 0005515 // protein binding (PMID:25416956 [IPI] UniProtKB:Q8IZU0) /// 0005515 // protein binding (PMID:25416956 [IPI] UniProtKB:Q15323) /// 0016491 // oxidoreductase activity (GO_REF:0000037 [IEA] UniProtKB-KW:KW-0560) /// 0005515 // protein bindin…	Glucose-fructose oxidoreductase domain-containing protein 1	GFOD1_HUMAN|GFOD1|C6orf114	protein	taxon:9606	20150330	IntAct
GFPT2	-2.5	3.39524e-08	-2.23421	7.52363e-06	0.000776187	7.88808e-07	UniProtKB	O94808, E5RJP4	GFPT2	0043687 // post-translational protein modification (Reactome:REACT_22161 [TAS]) /// 0006048 // UDP-N-acetylglucosamine biosynthetic process (GO_REF:0000041 [IEA] UniPathway:UPA00113) /// 0006541 // glutamine metabolic process (GO_REF:0000037 [IEA] UniProtKB-KW:KW-0315) /// 0006002 // fructose 6-phosphate metabolic process (PMID:10198162 [TAS]) /// 0008152 // metabolic process (GO_REF:0000002 [IEA…	0005829 // cytosol (Reactome:REACT_22115 [TAS])	0004360 // glutamine-fructose-6-phosphate transaminase (isomerizing) activity (GO_REF:0000003 [IEA] EC:2.6.1.16) /// 0030246 // carbohydrate binding (GO_REF:0000002 [IEA] InterPro:IPR001347)	Glutamine--fructose-6-phosphate aminotransferase [isomerizing] 2	E5RJP4_HUMAN|GFPT2	protein	taxon:9606	20150328	InterPro
GHDC_1	-2.31579	0.00714976	-2.06075	1.99861e-06	1	0.0498173
GJB1	-6.66667	0.000855507	-5.60762	1.46053e-06	1	0.00826616	UniProtKB	P08034, C9JWU8	GJB1	0061024 // membrane organization (Reactome:REACT_11123 [TAS]) /// 0007267 // cell-cell signaling (PMID:8266101 [TAS]) /// 0006810 // transport (PMID:2875078 [TAS]) /// 0016264 // gap junction assembly (Reactome:REACT_9509 [TAS]) /// 0007399 // nervous system development (PMID:8266101 [TAS]) /// 0007154 // cell communication (GO_REF:0000002 [IEA] InterPro:IPR000500|InterPro:IPR017990)	0005789 // endoplasmic reticulum membrane (Reactome:REACT_9442 [TAS]) /// 0005922 // connexon complex (GO_REF:0000002 [IEA] InterPro:IPR000500|InterPro:IPR017990) /// 0016021 // integral to membrane (GO_REF:0000037 [IEA] UniProtKB-KW:KW-0812) /// 0005789 // endoplasmic reticulum membrane (Reactome:REACT_9494 [TAS]) /// 0016021 // integral to membrane (GO_REF:0000038 [IEA] UniProtKB-KW:KW-0812) //…	0042803 // protein homodimerization activity (GO_REF:0000019 [IEA] Ensembl:ENSMUSP00000113516)	Gap junction protein	C9JWU8_HUMAN|GJB1	protein	taxon:9606	20150328	InterPro
GLIPR1	-6	0.00257697	-5.05415	1.28509e-06	1	0.0208908	UniProtKB	P48060	GLIPR1	0044281 // small molecule metabolic process (Reactome:REACT_111217 [TAS]) /// 0044255 // cellular lipid metabolic process (Reactome:REACT_22279 [TAS])	0016021 // integral to membrane (GO_REF:0000037 [IEA] UniProtKB-KW:KW-0812) /// 0005576 // extracellular region (GO_REF:0000002 [IEA] InterPro:IPR018244) /// 0016020 // membrane (PMID:19946888 [IDA]) /// 0005886 // plasma membrane (Reactome:REACT_115533 [TAS])		Glioma pathogenesis-related protein 1	GLIP1_HUMAN|GLIPR1|GLIPR|RTVP1	protein	taxon:9606	20150328	InterPro
GLYCTK	-2.66667	0.00022377	-2.37464	3.26325e-06	1	0.00252872	UniProtKB	Q8IVS8	GLYCTK	0006468 // protein phosphorylation (PMID:16753811 [IDA])	0005739 // mitochondrion (GO_REF:0000039 [IEA] UniProtKB-SubCell:SL-0173) /// 0005737 // cytoplasm (PMID:16753811 [IDA])	0005515 // protein binding (PMID:25416956 [IPI] UniProtKB:Q15645) /// 0005515 // protein binding (PMID:25416956 [IPI] UniProtKB:Q93062) /// 0005515 // protein binding (PMID:25416956 [IPI] UniProtKB:Q04864) /// 0005515 // protein binding (PMID:16189514 [IPI] UniProtKB:Q15645) /// 0005515 // protein binding (PMID:25416956 [IPI] UniProtKB:Q4ZH49) /// 0005515 // protein binding (PMID:19060904 [IPI] U…	Glycerate kinase	GLCTK_HUMAN|GLYCTK|HBEBP4|LP5910	protein	taxon:9606	20150330	IntAct
GMFG	-2.72222	0.000756281	-2.4193	2.53515e-06	1	0.0074076	UniProtKB	M0R0C1, M0QX47, M0QXZ6, M0R1D2, M0QYG8, O60234, M0R2P2, M0QYJ8, M0QXC2	GMFG	2000249 // regulation of actin cytoskeleton reorganization (GO_REF:0000002 [IEA] InterPro:IPR030076) /// 0043085 // positive regulation of catalytic activity (PMID:8798479 [TAS]) /// 0006469 // negative regulation of protein kinase activity (PMID:8639570 [TAS]) /// 0006468 // protein phosphorylation (PMID:7598724 [TAS]) /// 0034316 // negative regulation of Arp2/3 complex-mediated actin nucleatio…	0005622 // intracellular (GO_REF:0000002 [IEA] InterPro:IPR002108)	0008083 // growth factor activity (GO_REF:0000037 [IEA] UniProtKB-KW:KW-0339) /// 0004860 // protein kinase inhibitor activity (PMID:8639570 [TAS]) /// 0003779 // actin binding (GO_REF:0000002 [IEA] InterPro:IPR002108) /// 0071933 // Arp2/3 complex binding (GO_REF:0000002 [IEA] InterPro:IPR011171|InterPro:IPR030076) /// 0008047 // enzyme activator activity (PMID:8798479 [TAS])	Glia maturation factor gamma	M0QX47_HUMAN|GMFG	protein	taxon:9606	20150328	InterPro
GNB3	-2.2459	2.80123e-06	-2.00745	6.04264e-06	0.0640388	4.75418e-05	UniProtKB	P16520	GNB3	0071377 // cellular response to glucagon stimulus (Reactome:REACT_1665 [TAS]) /// 0044281 // small molecule metabolic process (Reactome:REACT_111217 [TAS]) /// 0008217 // regulation of blood pressure (PMID:9425898 [TAS]) /// 0006112 // energy reserve metabolic process (Reactome:REACT_1505 [TAS]) /// 0007186 // G-protein coupled receptor signaling pathway (PMID:2107550 [TAS]) /// 0007268 // synapt…	0070062 // extracellular vesicular exosome (PMID:23533145 [IDA]) /// 0043005 // neuron projection (GO_REF:0000019 [IEA] Ensembl:ENSRNOP00000021480) /// 0044297 // cell body (GO_REF:0000019 [IEA] Ensembl:ENSRNOP00000021480) /// 0005886 // plasma membrane (Reactome:REACT_25066 [TAS]) /// 0005886 // plasma membrane (Reactome:REACT_22110 [TAS])	0051020 // GTPase binding (PMID:19255495 [IPI] UniProtKB:Q96D21) /// 0004871 // signal transducer activity (GO_REF:0000037 [IEA] UniProtKB-KW:KW-0807) /// 0003924 // GTPase activity (PMID:9425898 [TAS]) /// 0005515 // protein binding (PMID:23773523 [IPI] UniProtKB:P32302) /// 0030507 // spectrin binding (GO_REF:0000019 [IEA] Ensembl:ENSRNOP00000021480)	Guanine nucleotide-binding protein G(I)/G(S)/G(T) subunit beta-3	GBB3_HUMAN|GNB3	protein	taxon:9606	20040405	PINC
GPATCH2	1.91429	0.000341136	2.12901	-3.49236e-06	1	0.00368733	UniProtKB	Q9NW75	GPATCH2	0010923 // negative regulation of phosphatase activity (PMID:19389623 [IDA])		0003676 // nucleic acid binding (GO_REF:0000002 [IEA] InterPro:IPR000467)	G patch domain-containing protein 2	GPTC2_HUMAN|GPATCH2|GPATC2	protein	taxon:9606	20150328	InterPro
GPM6B	-3.03922	8.7263e-21	-2.71783	1.72021e-05	1.99492e-16	5.68353e-19	UniProtKB	B7Z613, C9J8H8, H7C5H4, Q13491, B7Z248, H7C5A8, C9JZE8, C9J028	GPM6B	0030154 // cell differentiation (GO_REF:0000037 [IEA] UniProtKB-KW:KW-0221) /// 0051893 // regulation of focal adhesion assembly (PMID:21638316 [IMP]) /// 0001503 // ossification (GO_REF:0000037 [IEA] UniProtKB-KW:KW-0892) /// 2000009 // negative regulation of protein localization to cell surface (GO_REF:0000024 [ISS] UniProtKB:P35803) /// 0015031 // protein transport (GO_REF:0000037 [IEA] UniPro…	0005886 // plasma membrane (GO_REF:0000024 [ISS] UniProtKB:P35803) /// 0016021 // integral to membrane (GO_REF:0000037 [IEA] UniProtKB-KW:KW-0812) /// 0016021 // integral to membrane (GO_REF:0000002 [IEA] InterPro:IPR001614) /// 0045121 // membrane raft (GO_REF:0000024 [ISS] UniProtKB:P35803)	0003674 // molecular_function (GO_REF:0000015 [ND])	cDNA FLJ59871, highly similar to Neuronal membrane glycoprotein M6-b	B7Z248_HUMAN|GPM6B	protein	taxon:9606	20150328	InterPro
GPR111	-4.8	0.000912318	-4.14989	1.61551e-06	1	0.00869383	UniProtKB	D6R9E2, Q8IZF7	GPR111	0007186 // G-protein coupled receptor signaling pathway (GO_REF:0000037 [IEA] UniProtKB-KW:KW-0297) /// 0007186 // G-protein coupled receptor signaling pathway (GO_REF:0000002 [IEA] InterPro:IPR000832)	0005886 // plasma membrane (GO_REF:0000040 [IEA] UniProtKB-SubCell:SL-0039) /// 0005886 // plasma membrane (GO_REF:0000039 [IEA] UniProtKB-SubCell:SL-0039) /// 0016021 // integral to membrane (GO_REF:0000037 [IEA] UniProtKB-KW:KW-0812) /// 0016021 // integral to membrane (GO_REF:0000038 [IEA] UniProtKB-KW:KW-0812)	0004930 // G-protein coupled receptor activity (GO_REF:0000037 [IEA] UniProtKB-KW:KW-0297) /// 0004930 // G-protein coupled receptor activity (GO_REF:0000002 [IEA] InterPro:IPR000832)	Probable G-protein-coupled receptor 111	D6R9E2_HUMAN|GPR111	protein	taxon:9606	20150328	InterPro
GPR114	7	0.00234996	7.02207	-1.19583e-06	1	0.0193246	UniProtKB	Q8IZF4	GPR114	0007186 // G-protein coupled receptor signaling pathway (GO_REF:0000037 [IEA] UniProtKB-KW:KW-0297)	0005886 // plasma membrane (GO_REF:0000039 [IEA] UniProtKB-SubCell:SL-0039) /// 0016021 // integral to membrane (GO_REF:0000037 [IEA] UniProtKB-KW:KW-0812)	0004930 // G-protein coupled receptor activity (GO_REF:0000037 [IEA] UniProtKB-KW:KW-0297)	Probable G-protein coupled receptor 114	GP114_HUMAN|GPR114|PGR27|UNQ2524/PRO6017	protein	taxon:9606	20150328	UniProt
GPR64	4.5	0.00259964	4.77578	-1.41219e-06	1	0.0210373	UniProtKB	Q8IZP9	GPR64	0007283 // spermatogenesis (PMID:9150425 [TAS]) /// 0007186 // G-protein coupled receptor signaling pathway (GO_REF:0000037 [IEA] UniProtKB-KW:KW-0297)	0009986 // cell surface (PMID:19581412 [IDA]) /// 0070062 // extracellular vesicular exosome (PMID:19199708 [IDA]) /// 0016324 // apical plasma membrane (GO_REF:0000019 [IEA] Ensembl:ENSRNOP00000039239) /// 0005887 // integral to plasma membrane (PMID:9150425 [TAS]) /// 0016021 // integral to membrane (PMID:12420295 [TAS])	0004930 // G-protein coupled receptor activity (GO_REF:0000037 [IEA] UniProtKB-KW:KW-0297)	G-protein coupled receptor 64	GPR64_HUMAN|GPR64|HE6|TM7LN2	protein	taxon:9606	20150328	UniProt
GPR81	-12	1.94335e-05	-9.71716	1.90935e-06	0.44427	0.000282359
GPX2	-2.45333	2.61306e-09	-2.19336	8.79415e-06	5.97372e-05	7.06949e-08	UniProtKB	P18283, G3V323, G3V4J6, H0YJK8, A0A087WTS0	GPX2	0055114 // oxidation-reduction process (GO_REF:0000037 [IEA] UniProtKB-KW:KW-0560) /// 0006979 // response to oxidative stress (GO_REF:0000002 [IEA] InterPro:IPR000889) /// 0002862 // negative regulation of inflammatory response to antigenic stimulus (GO_REF:0000019 [IEA] Ensembl:ENSMUSP00000081012) /// 0001659 // temperature homeostasis (GO_REF:0000019 [IEA] Ensembl:ENSMUSP00000081012) /// 00551…	0005829 // cytosol (Reactome:REACT_264150 [TAS]) /// 0070062 // extracellular vesicular exosome (PMID:23376485 [IDA]) /// 0005737 // cytoplasm (PMID:8428933 [TAS])	0004602 // glutathione peroxidase activity (Reactome:REACT_264150 [TAS]) /// 0009055 // electron carrier activity (PMID:8428933 [TAS]) /// 0004602 // glutathione peroxidase activity (GO_REF:0000002 [IEA] InterPro:IPR000889)	Glutathione peroxidase	A0A087WTS0_HUMAN|GPX2	protein	taxon:9606	20150328	InterPro
GPX3	-2.48496	1.29206e-08	-2.22528	0.00020345	0.000295377	3.17269e-07	UniProtKB	E5RHK5, E5RG32, P22352, H0YBE4, Q6NXQ3, E5RJS2, H0YC19, A0A087X1J7	GPX3	0055114 // oxidation-reduction process (GO_REF:0000037 [IEA] UniProtKB-KW:KW-0560) /// 0006979 // response to oxidative stress (GO_REF:0000002 [IEA] InterPro:IPR000889) /// 0055114 // oxidation-reduction process (GO_REF:0000002 [IEA] InterPro:IPR000889) /// 0051289 // protein homotetramerization (PMID:3693360 [IDA]) /// 0006982 // response to lipid hydroperoxide (PMID:2491950 [TAS]) /// 0042744 /…	0070062 // extracellular vesicular exosome (PMID:23533145 [IDA]) /// 0070062 // extracellular vesicular exosome (PMID:19199708 [IDA]) /// 0005576 // extracellular region (Reactome:REACT_264120 [TAS]) /// 0005615 // extracellular space (PMID:1897960 [IDA]) /// 0070062 // extracellular vesicular exosome (PMID:23376485 [IDA])	0005515 // protein binding (PMID:25416956 [IPI] UniProtKB:Q9UMX0-2) /// 0008430 // selenium binding (PMID:3693360 [IDA]) /// 0008430 // selenium binding (PMID:2491950 [IDA]) /// 0004602 // glutathione peroxidase activity (Reactome:REACT_264120 [EXP]) /// 0004602 // glutathione peroxidase activity (GO_REF:0000002 [IEA] InterPro:IPR000889) /// 0004602 // glutathione peroxidase activity (PMID:369336…	Glutathione peroxidase	A0A087X1J7_HUMAN|GPX3	protein	taxon:9606	20150328	InterPro
GPX8	-2.43678	2.02436e-10	-2.17909	1.00749e-05	4.62789e-06	6.2036e-09	UniProtKB	Q8TED1, E7ETY7, J3KNB5	GPX8	0055114 // oxidation-reduction process (GO_REF:0000037 [IEA] UniProtKB-KW:KW-0560) /// 0006979 // response to oxidative stress (GO_REF:0000002 [IEA] InterPro:IPR000889) /// 0055114 // oxidation-reduction process (GO_REF:0000002 [IEA] InterPro:IPR000889) /// 0006979 // response to oxidative stress (GO_REF:0000002 [IEA] InterPro:IPR000889|InterPro:IPR013376) /// 0000302 // response to reactive oxyg…	0005788 // endoplasmic reticulum lumen (Reactome:REACT_263871 [TAS]) /// 0016021 // integral to membrane (GO_REF:0000037 [IEA] UniProtKB-KW:KW-0812)	0004602 // glutathione peroxidase activity (GO_REF:0000003 [IEA] EC:1.11.1.9) /// 0004601 // peroxidase activity (Reactome:REACT_263871 [EXP]) /// 0004602 // glutathione peroxidase activity (GO_REF:0000002 [IEA] InterPro:IPR000889|InterPro:IPR013376) /// 0004602 // glutathione peroxidase activity (GO_REF:0000002 [IEA] InterPro:IPR000889)	Glutathione peroxidase	E7ETY7_HUMAN|GPX8	protein	taxon:9606	20150328	InterPro
GSR	1.99083	4.53983e-12	2.22003	-1.16934e-05	1.03785e-07	1.68209e-10	UniProtKB	H0YC68, P00390, E5RI06	GSR	0055114 // oxidation-reduction process (GO_REF:0000037 [IEA] UniProtKB-KW:KW-0560) /// 0044281 // small molecule metabolic process (Reactome:REACT_111217 [TAS]) /// 0055114 // oxidation-reduction process (GO_REF:0000002 [IEA] InterPro:IPR001327|InterPro:IPR013027|InterPro:IPR023753) /// 0055114 // oxidation-reduction process (GO_REF:0000002 [IEA] InterPro:IPR012999|InterPro:IPR023753) /// 0055086…	0005759 // mitochondrial matrix (Reactome:REACT_264355 [TAS]) /// 0070062 // extracellular vesicular exosome (PMID:19056867 [IDA]) /// 0070062 // extracellular vesicular exosome (PMID:23533145 [IDA]) /// 0005829 // cytosol (Reactome:REACT_2220 [TAS]) /// 0009897 // external side of plasma membrane (GO_REF:0000019 [IEA] Ensembl:ENSMUSP00000033992) /// 0070062 // extracellular vesicular exosome (PM…	0050660 // flavin adenine dinucleotide binding (GO_REF:0000002 [IEA] InterPro:IPR001327|InterPro:IPR006322|InterPro:IPR016156) /// 0009055 // electron carrier activity (PMID:947404 [TAS]) /// 0050661 // NADP binding (GO_REF:0000002 [IEA] InterPro:IPR006322) /// 0050660 // flavin adenine dinucleotide binding (GO_REF:0000002 [IEA] InterPro:IPR001327) /// 0004362 // glutathione-disulfide reductase a…	Glutathione reductase, mitochondrial	E5RI06_HUMAN|GSR	protein	taxon:9606	20150328	InterPro
GSTM3	-8	0.00234996	-6.51332	1.2076e-06	1	0.0193246	UniProtKB	P21266, A0A0A0MTN3	GSTM3	0044281 // small molecule metabolic process (Reactome:REACT_111217 [TAS]) /// 0006805 // xenobiotic metabolic process (Reactome:REACT_6959 [TAS]) /// 0006805 // xenobiotic metabolic process (Reactome:REACT_13433 [TAS]) /// 0070458 // cellular detoxification of nitrogen compound (PMID:8373352 [IDA]) /// 0008065 // establishment of blood-nerve barrier (PMID:2345169 [TAS]) /// 0042178 // xenobiotic …	0035686 // sperm fibrous sheath (GO_REF:0000019 [IEA] Ensembl:ENSMUSP00000004134) /// 0005634 // nucleus (PMID:21630459 [IDA]) /// 0070062 // extracellular vesicular exosome (PMID:23533145 [IDA]) /// 0005829 // cytosol (Reactome:REACT_6854 [TAS]) /// 0070062 // extracellular vesicular exosome (PMID:23376485 [IDA]) /// 0005737 // cytoplasm (PMID:8373352 [IDA])	0042802 // identical protein binding (PMID:16189514 [IPI] UniProtKB:P21266) /// 0042803 // protein homodimerization activity (PMID:8373352 [IPI] UniProtKB:P21266) /// 0004364 // glutathione transferase activity (PMID:9545290 [IDA]) /// 0004364 // glutathione transferase activity (PMID:10587441 [IDA]) /// 0042803 // protein homodimerization activity (PMID:9545290 [IDA]) /// 0042802 // identical pr…	Glutathione S-transferase Mu 3	A0A0A0MTN3_HUMAN|GSTM3	protein	taxon:9606	20150328	InterPro
GYS2	-9	2.43049e-06	-7.66639	2.76608e-06	0.0555634	4.18714e-05	UniProtKB	P54840	GYS2	0044281 // small molecule metabolic process (Reactome:REACT_111217 [TAS]) /// 0006091 // generation of precursor metabolites and energy (PMID:9691087 [TAS]) /// 0005975 // carbohydrate metabolic process (Reactome:REACT_474 [TAS]) /// 0009749 // response to glucose stimulus (GO_REF:0000024 [ISS] UniProtKB:P17625) /// 0006006 // glucose metabolic process (Reactome:REACT_723 [TAS]) /// 0005978 // gl…	0005829 // cytosol (Reactome:REACT_264197 [TAS]) /// 0005737 // cytoplasm (GO_REF:0000024 [ISS] UniProtKB:P17625) /// 0005829 // cytosol (Reactome:REACT_169218 [TAS]) /// 0005856 // cytoskeleton (GO_REF:0000024 [ISS] UniProtKB:P17625) /// 0005829 // cytosol (Reactome:REACT_169406 [TAS]) /// 0005829 // cytosol (Reactome:REACT_264309 [TAS]) /// 0043265 // ectoplasm (GO_REF:0000024 [ISS] UniProtKB:P…	0004373 // glycogen (starch) synthase activity (PMID:1731614 [IDA]) /// 0004373 // glycogen (starch) synthase activity (GO_REF:0000024 [ISS] UniProtKB:P17625) /// 0061547 /// 0042803 // protein homodimerization activity (PMID:9691087 [TAS]) /// 0004373 // glycogen (starch) synthase activity (Reactome:REACT_169223 [EXP])	Glycogen [starch] synthase, liver	GYS2_HUMAN|GYS2	protein	taxon:9606	20060104	UniProt
H2AFX	-5.09524	4.57467e-13	-4.52348	7.329e-06	1.04582e-08	1.85428e-11	UniProtKB	P16104	H2AFX	0045739 // positive regulation of DNA repair (PMID:19234442 [NAS]) /// 0007283 // spermatogenesis (GO_REF:0000019 [IEA] Ensembl:ENSMUSP00000051432) /// 0006974 // response to DNA damage stimulus (PMID:15149599 [IDA]) /// 0006334 // nucleosome assembly (PMID:2587254 [NAS]) /// 0006302 // double-strand break repair (PMID:19234442 [NAS]) /// 0000077 // DNA damage checkpoint (PMID:17974976 [IDA]) ///…	0000794 // condensed nuclear chromosome (GO_REF:0000019 [IEA] Ensembl:ENSMUSP00000051432) /// 0005654 // nucleoplasm (Reactome:REACT_1508 [TAS]) /// 0005634 // nucleus (PMID:11331621 [IDA]) /// 0070062 // extracellular vesicular exosome (PMID:23533145 [IDA]) /// 0005654 // nucleoplasm (Reactome:REACT_1800 [TAS]) /// 0001673 // male germ cell nucleus (GO_REF:0000019 [IEA] Ensembl:ENSMUSP0000005143…	0005515 // protein binding (PMID:20224553 [IPI] UniProtKB:P51532) /// 0019899 // enzyme binding (PMID:19234442 [IPI] UniProtKB:Q99504) /// 0005515 // protein binding (PMID:16377563 [IPI] UniProtKB:O60934) /// 0003684 // damaged DNA binding (GO_REF:0000019 [IEA] Ensembl:ENSMUSP00000051432) /// 0005515 // protein binding (PMID:22193777 [IPI] UniProtKB:P38398) /// 0005515 // protein binding (PMID:22…	Histone H2AX	H2AX_HUMAN|H2AFX|H2AX	protein	taxon:9606	20090717	UniProt
HAPLN3	-4	0.00522326	-3.48444	1.51756e-06	1	0.0382154	UniProtKB	Q96S86, H3BTH8	HAPLN3	0001501 // skeletal system development (GO_REF:0000033 [IBA] PANTHER:PTN001105676) /// 0007155 // cell adhesion (GO_REF:0000002 [IEA] InterPro:IPR000538) /// 0007417 // central nervous system development (GO_REF:0000033 [IBA] PANTHER:PTN001105676) /// 0007155 // cell adhesion (GO_REF:0000033 [IBA] PANTHER:PTN001105676)	0005615 // extracellular space (PMID:16502470 [IDA]) /// 0005578 // proteinaceous extracellular matrix (GO_REF:0000033 [IBA] PANTHER:PTN001105676)	0005540 // hyaluronic acid binding (GO_REF:0000033 [IBA] PANTHER:PTN001105676) /// 0005201 // extracellular matrix structural constituent (GO_REF:0000033 [IBA] PANTHER:PTN001105676) /// 0005540 // hyaluronic acid binding (GO_REF:0000002 [IEA] InterPro:IPR000538)	Hyaluronan and proteoglycan link protein 3	H3BTH8_HUMAN|HAPLN3	protein	taxon:9606	20150328	InterPro
HBEGF	-2.28571	3.86e-15	-2.04547	1.65109e-05	8.82434e-11	1.86561e-13	UniProtKB	Q99075	HBEGF	0090303 // positive regulation of wound healing (PMID:17655843 [IMP]) /// 0045087 // innate immune response (Reactome:REACT_6802 [TAS]) /// 0030307 // positive regulation of cell growth (GO_REF:0000019 [IEA] Ensembl:ENSRNOP00000025157) /// 0007173 // epidermal growth factor receptor signaling pathway (Reactome:REACT_9417 [TAS]) /// 0008543 // fibroblast growth factor receptor signaling pathway (R…	0005576 // extracellular region (Reactome:REACT_115812 [TAS]) /// 0005887 // integral to plasma membrane (GO_REF:0000024 [ISS] UniProtKB:Q06186) /// 0005576 // extracellular region (Reactome:REACT_115622 [TAS]) /// 0030669 // clathrin-coated endocytic vesicle membrane (Reactome:REACT_267968 [TAS]) /// 0005887 // integral to plasma membrane (PMID:15389565 [TAS]) /// 0005576 // extracellular region…	0008201 // heparin binding (PMID:8300582 [IMP]) /// 0005154 // epidermal growth factor receptor binding (GO_REF:0000019 [IEA] Ensembl:ENSRNOP00000025157) /// 0005154 // epidermal growth factor receptor binding (GO_REF:0000019 [IEA] Ensembl:ENSMUSP00000025363) /// 0008083 // growth factor activity (PMID:12070119 [IDA])	Proheparin-binding EGF-like growth factor	HBEGF_HUMAN|HBEGF|DTR|DTS|HEGFL	protein	taxon:9606	20150328	Ensembl
HDAC9	-2.78571	0.0031857	-2.46998	2.04976e-06	1	0.0251046	UniProtKB	Q9UKV0	HDAC9	0045892 // negative regulation of transcription, DNA-dependent (PMID:10655483 [IDA]) /// 0090050 // positive regulation of cell migration involved in sprouting angiogenesis (PMID:19351956 [IMP]) /// 0045892 // negative regulation of transcription, DNA-dependent (PMID:11535832 [IDA]) /// 0070933 // histone H4 deacetylation (PMID:12590135 [IDA]) /// 0006351 // transcription, DNA-dependent (GO_REF:0…	0005737 // cytoplasm (PMID:20188095 [IDA]) /// 0005634 // nucleus (PMID:20188095 [IDA]) /// 0005634 // nucleus (PMID:12590135 [IDA]) /// 0005737 // cytoplasm (PMID:12590135 [IDA]) /// 0005654 // nucleoplasm (Reactome:REACT_160192 [TAS]) /// 0005737 // cytoplasm (PMID:12711221 [TAS]) /// 0005667 // transcription factor complex (PMID:19303849 [IDA]) /// 0000118 // histone deacetylase complex (PMID:…	0070491 // repressing transcription factor binding (PMID:12590135 [IDA]) /// 0046970 // NAD-dependent histone deacetylase activity (H4-K16 specific) (GO_REF:0000003 [IEA] EC:3.5.1.98) /// 0042826 // histone deacetylase binding (PMID:12590135 [IPI] UniProtKB:P56524) /// 0005080 // protein kinase C binding (PMID:20188095 [IPI] UniProtKB:Q16512) /// 0042826 // histone deacetylase binding (PMID:10655…	Histone deacetylase 9	HDAC9_HUMAN|HDAC9|HDAC7|HDAC7B|HDRP|KIAA0744|MITR	protein	taxon:9606	20030815	UniProt
HFM1	2.1875	0.0031857	2.4192	-2.02468e-06	1	0.0251046	UniProtKB	A2PYH4	HFM1	0000712 // resolution of meiotic recombination intermediates (GO_REF:0000019 [IEA] Ensembl:ENSMUSP00000108310)	0043231 // intracellular membrane-bounded organelle (GO_REF:0000052 [IDA])	0004386 // helicase activity (GO_REF:0000037 [IEA] UniProtKB-KW:KW-0347) /// 0005524 // ATP binding (GO_REF:0000037 [IEA] UniProtKB-KW:KW-0067) /// 0003676 // nucleic acid binding (GO_REF:0000002 [IEA] InterPro:IPR011545)	Probable ATP-dependent DNA helicase HFM1	HFM1_HUMAN|HFM1|SEC3D1	protein	taxon:9606	20150328	Ensembl
HGFAC	-10	0.00022127	-8.11524	1.55848e-06	1	0.00250295	UniProtKB	D6RAR4, Q04756	HGFAC	0006508 // proteolysis (GO_REF:0000037 [IEA] UniProtKB-KW:KW-0645) /// 0006508 // proteolysis (GO_REF:0000038 [IEA] UniProtKB-KW:KW-0645)	0005791 // rough endoplasmic reticulum (GO_REF:0000019 [IEA] Ensembl:ENSMUSP00000030985) /// 0005615 // extracellular space (GO_REF:0000002 [IEA] InterPro:IPR014394) /// 0005576 // extracellular region (PMID:14718574 [NAS])	0004252 // serine-type endopeptidase activity (GO_REF:0000002 [IEA] InterPro:IPR001254|InterPro:IPR001314|InterPro:IPR014394|InterPro:IPR018114) /// 0008236 // serine-type peptidase activity (PMID:8226803 [TAS])	Hepatocyte growth factor activator	D6RAR4_HUMAN|HGFAC	protein	taxon:9606	20150328	InterPro
HIST1H2AJ	-5.25	0.00154399	-4.49529	1.4503e-06	1	0.0136758	UniProtKB	Q99878	HIST1H2AJ	0008150 // biological_process (GO_REF:0000015 [ND])	0005634 // nucleus (PMID:16457589 [IDA]) /// 0070062 // extracellular vesicular exosome (PMID:23533145 [IDA]) /// 0005634 // nucleus (PMID:16319397 [IDA]) /// 0000786 // nucleosome (GO_REF:0000037 [IEA] UniProtKB-KW:KW-0544) /// 0070062 // extracellular vesicular exosome (PMID:20458337 [IDA])	0003674 // molecular_function (GO_REF:0000015 [ND]) /// 0046982 // protein heterodimerization activity (GO_REF:0000002 [IEA] InterPro:IPR009072) /// 0003677 // DNA binding (GO_REF:0000037 [IEA] UniProtKB-KW:KW-0238)	Histone H2A type 1-J	H2A1J_HUMAN|HIST1H2AJ|H2AFE	protein	taxon:9606	20150328	UniProt
HMBOX1	-2.55556	0.00222794	-2.27197	2.272e-06	1	0.0185211	UniProtKB	D3DSU2, E5RGZ2, Q6NT76, H0YKJ1, H0YLF2	HMBOX1	0045893 // positive regulation of transcription, DNA-dependent (GO_REF:0000002 [IEA] InterPro:IPR006899) /// 0045892 // negative regulation of transcription, DNA-dependent (PMID:19757162 [IDA]) /// 0006351 // transcription, DNA-dependent (GO_REF:0000037 [IEA] UniProtKB-KW:KW-0804)	0005654 // nucleoplasm (GO_REF:0000052 [IDA]) /// 0005737 // cytoplasm (PMID:19757162 [IDA]) /// 0005634 // nucleus (GO_REF:0000002 [IEA] InterPro:IPR006899) /// 0005737 // cytoplasm (GO_REF:0000052 [IDA]) /// 0005634 // nucleus (GO_REF:0000052 [IDA]) /// 0005634 // nucleus (PMID:19757162 [IDA]) /// 0005634 // nucleus (GO_REF:0000040 [IEA] UniProtKB-SubCell:SL-0191)	0005515 // protein binding (PMID:25416956 [IPI] UniProtKB:Q3B820) /// 0005515 // protein binding (PMID:25416956 [IPI] UniProtKB:Q86XK3) /// 0005515 // protein binding (PMID:25416956 [IPI] UniProtKB:Q9H788) /// 0005515 // protein binding (PMID:25416956 [IPI] UniProtKB:P55081) /// 0003677 // DNA binding (GO_REF:0000037 [IEA] UniProtKB-KW:KW-0371) /// 0005515 // protein binding (PMID:25416956 [IPI] …	Homeobox containing 1, isoform CRA_c	D3DSU2_HUMAN|HMBOX1|hCG_16728	protein	taxon:9606	20150328	UniProt
HMGCS2	-51.5	4.07526e-27	-41.3551	8.83914e-06	9.31645e-23	3.24615e-25	UniProtKB	P54868	HMGCS2	0044281 // small molecule metabolic process (Reactome:REACT_111217 [TAS]) /// 0044255 // cellular lipid metabolic process (Reactome:REACT_22279 [TAS]) /// 0008299 // isoprenoid biosynthetic process (GO_REF:0000002 [IEA] InterPro:IPR000590|InterPro:IPR010122|InterPro:IPR013528|InterPro:IPR013746) /// 0006695 // cholesterol biosynthetic process (GO_REF:0000037 [IEA] UniProtKB-KW:KW-0152) /// 004695…	0005759 // mitochondrial matrix (Reactome:REACT_116136 [TAS]) /// 0005739 // mitochondrion (PMID:7851882 [TAS]) /// 0005743 // mitochondrial inner membrane (GO_REF:0000019 [IEA] Ensembl:ENSMUSP00000088249) /// 0005759 // mitochondrial matrix (Reactome:REACT_1099 [TAS])	0004421 // hydroxymethylglutaryl-CoA synthase activity (GO_REF:0000003 [IEA] EC:2.3.3.10)	Hydroxymethylglutaryl-CoA synthase, mitochondrial	HMCS2_HUMAN|HMGCS2	protein	taxon:9606	20150328	UniProt
HOMER1	-2.25299	2.97928e-67	-2.01733	6.65875e-05	6.81092e-63	3.60366e-65	UniProtKB	Q86YM7	HOMER1	0007268 // synaptic transmission (PMID:9808458 [TAS]) /// 0009967 // positive regulation of signal transduction (PMID:14505576 [IC] GO:0044325) /// 2001257 // regulation of cation channel activity (PMID:14505576 [TAS]) /// 0035418 // protein localization to synapse (GO_REF:0000019 [IEA] Ensembl:ENSRNOP00000065989) /// 0048875 // chemical homeostasis within a tissue (GO_REF:0000019 [IEA] Ensembl:E…	0097481 /// 0043025 // neuronal cell body (GO_REF:0000019 [IEA] Ensembl:ENSRNOP00000065989) /// 0030018 // Z disc (GO_REF:0000019 [IEA] Ensembl:ENSMUSP00000078093) /// 0060076 // excitatory synapse (GO_REF:0000019 [IEA] Ensembl:ENSRNOP00000065989) /// 0045211 // postsynaptic membrane (GO_REF:0000037 [IEA] UniProtKB-KW:KW-0628) /// 0045177 // apical part of cell (GO_REF:0000019 [IEA] Ensembl:ENSMU…	0044325 // ion channel binding (PMID:14505576 [IPI] UniProtKB:P48995) /// 0005515 // protein binding (PMID:25416956 [IPI] UniProtKB:Q9BW04) /// 0035256 // G-protein coupled glutamate receptor binding (GO_REF:0000033 [IBA] PANTHER:PTN000857479) /// 0032947 // protein complex scaffold (GO_REF:0000019 [IEA] Ensembl:ENSRNOP00000065989) /// 0044325 // ion channel binding (PMID:14505576 [IPI] UniProtKB…	Homer protein homolog 1	HOME1_HUMAN|HOMER1|SYN47	protein	taxon:9606	20150328	Ensembl
HOXB2	-2.96	1.01185e-05	-2.63542	4.04249e-06	0.231318	0.000155039	UniProtKB	P14652	HOXB2	0006355 // regulation of transcription, DNA-dependent (GO_REF:0000037 [IEA] UniProtKB-KW:KW-0805) /// 0007275 // multicellular organismal development (PMID:7876223 [TAS]) /// 0008015 // blood circulation (PMID:7876223 [TAS]) /// 0048704 // embryonic skeletal system morphogenesis (GO_REF:0000019 [IEA] Ensembl:ENSMUSP00000098092) /// 0006351 // transcription, DNA-dependent (GO_REF:0000037 [IEA] Uni…	0005737 // cytoplasm (GO_REF:0000052 [IDA]) /// 0005634 // nucleus (GO_REF:0000052 [IDA])	0043565 // sequence-specific DNA binding (GO_REF:0000002 [IEA] InterPro:IPR017970) /// 0003700 // sequence-specific DNA binding transcription factor activity (GO_REF:0000002 [IEA] InterPro:IPR001827)	Homeobox protein Hox-B2	HXB2_HUMAN|HOXB2|HOX2H	protein	taxon:9606	20150328	Ensembl
HOXD1	-4.0625	3.59046e-07	-3.59985	4.13455e-06	0.00820815	7.0821e-06	UniProtKB	Q9GZZ0	HOXD1	0006355 // regulation of transcription, DNA-dependent (GO_REF:0000037 [IEA] UniProtKB-KW:KW-0805) /// 0019233 // sensory perception of pain (GO_REF:0000019 [IEA] Ensembl:ENSMUSP00000043078) /// 0030182 // neuron differentiation (GO_REF:0000019 [IEA] Ensembl:ENSMUSP00000043078) /// 0006351 // transcription, DNA-dependent (GO_REF:0000037 [IEA] UniProtKB-KW:KW-0804) /// 0048706 // embryonic skeletal…	0005634 // nucleus (GO_REF:0000039 [IEA] UniProtKB-SubCell:SL-0191)	0043565 // sequence-specific DNA binding (GO_REF:0000002 [IEA] InterPro:IPR017970)	Homeobox protein Hox-D1	HXD1_HUMAN|HOXD1|HOX4|HOX4G	protein	taxon:9606	20150328	UniProt
HP	-19.519	4.92057e-54	-17.4314	0.000127525	1.12489e-49	5.59647e-52	UniProtKB	J3QR68, H3BS21, H0Y300, A0A087WU08, P00738, A0A0C4DGL8, J3QLC9	HP	0006952 // defense response (PMID:7036344 [TAS]) /// 0010942 // positive regulation of cell death (PMID:19740759 [IDA]) /// 0006953 // acute-phase response (GO_REF:0000037 [IEA] UniProtKB-KW:KW-0011) /// 0042742 // defense response to bacterium (GO_REF:0000037 [IEA] UniProtKB-KW:KW-0044) /// 0008152 // metabolic process (GO_REF:0000002 [IEA] InterPro:IPR009003) /// 0006898 // receptor-mediated en…	0005576 // extracellular region (Reactome:REACT_160172 [TAS]) /// 0070062 // extracellular vesicular exosome (PMID:19056867 [IDA]) /// 0070062 // extracellular vesicular exosome (PMID:23533145 [IDA]) /// 0005615 // extracellular space (PMID:22664934 [IDA]) /// 0005576 // extracellular region (Reactome:REACT_160193 [TAS]) /// 0005615 // extracellular space (PMID:16502470 [IDA]) /// 0072562 // bloo…	0030492 // hemoglobin binding (GO_REF:0000002 [IEA] InterPro:IPR008292) /// 0005515 // protein binding (PMID:19758344 [IPI] UniProtKB:P02647) /// 0003824 // catalytic activity (GO_REF:0000002 [IEA] InterPro:IPR009003) /// 0004252 // serine-type endopeptidase activity (GO_REF:0000002 [IEA] InterPro:IPR001254|InterPro:IPR001314) /// 0016209 // antioxidant activity (GO_REF:0000037 [IEA] UniProtKB-KW…	Haptoglobin	A0A087WU08_HUMAN|HP	protein	taxon:9606	20150328	InterPro
HPCA	-2.44444	0.00444471	-2.17375	2.09656e-06	1	0.0333587	UniProtKB	P84074	HPCA	0048839 // inner ear development (GO_REF:0000019 [IEA] Ensembl:ENSMUSP00000112145)		0005509 // calcium ion binding (PMID:8387172 [NAS]) /// 0003779 // actin binding (PMID:11964161 [IDA])	Neuron-specific calcium-binding protein hippocalcin	HPCA_HUMAN|HPCA|BDR2	protein	taxon:9606	20040715	UniProt
HPD	-19.5	2.84225e-09	-15.7244	3.22514e-06	6.49767e-05	7.63533e-08	UniProtKB	P32754, A0A0B4J1R4	HPD	0055114 // oxidation-reduction process (GO_REF:0000037 [IEA] UniProtKB-KW:KW-0560) /// 0044281 // small molecule metabolic process (Reactome:REACT_111217 [TAS]) /// 0009072 // aromatic amino acid family metabolic process (GO_REF:0000002 [IEA] InterPro:IPR005956) /// 0055114 // oxidation-reduction process (GO_REF:0000002 [IEA] InterPro:IPR005956) /// 0006559 // L-phenylalanine catabolic process (G…	0070062 // extracellular vesicular exosome (PMID:19056867 [IDA]) /// 0005829 // cytosol (Reactome:REACT_1145 [TAS]) /// 0070062 // extracellular vesicular exosome (PMID:23376485 [IDA])	0003868 // 4-hydroxyphenylpyruvate dioxygenase activity (Reactome:REACT_1145 [EXP]) /// 0046872 // metal ion binding (GO_REF:0000037 [IEA] UniProtKB-KW:KW-0479) /// 0003868 // 4-hydroxyphenylpyruvate dioxygenase activity (GO_REF:0000002 [IEA] InterPro:IPR005956) /// 0003868 // 4-hydroxyphenylpyruvate dioxygenase activity (GO_REF:0000024 [ISS] UniProtKB:P32755)	4-hydroxyphenylpyruvate dioxygenase	A0A0B4J1R4_HUMAN|HPD	protein	taxon:9606	20150328	InterPro
HPN	-4.66667	0.000821489	-4.05887	1.86844e-06	1	0.00795765	UniProtKB	P05981, M0QZ63, M0R244	HPN	2000347 // positive regulation of hepatocyte proliferation (PMID:15614436 [IDA]) /// 0043923 // positive regulation by host of viral transcription (PMID:15614436 [IDA]) /// 0034769 // basement membrane disassembly (PMID:16908524 [IDA]) /// 0071805 // potassium ion transmembrane transport (GO_REF:0000024 [ISS] UniProtKB:O35453) /// 0010719 // negative regulation of epithelial to mesenchymal transi…	0043025 // neuronal cell body (GO_REF:0000024 [ISS] UniProtKB:O35453) /// 0005789 // endoplasmic reticulum membrane (PMID:17918732 [IDA]) /// 0031965 // nuclear membrane (PMID:15614436 [IDA]) /// 0070062 // extracellular vesicular exosome (PMID:23533145 [IDA]) /// 0009986 // cell surface (PMID:16908524 [IDA]) /// 0005887 // integral to plasma membrane (PMID:1885621 [IDA]) /// 0016021 // integral …	0005515 // protein binding (PMID:19911255 [IPI] UniProtKB:P07093) /// 0005515 // protein binding (PMID:15614436 [IPI] UniProtKB:Q7TDY3) /// 0015269 // calcium-activated potassium channel activity (GO_REF:0000024 [ISS] UniProtKB:O35453) /// 0008233 // peptidase activity (PMID:19843851 [IDA]) /// 0008233 // peptidase activity (PMID:16908524 [IDA]) /// 0004252 // serine-type endopeptidase activity (…	Serine protease hepsin	M0QZ63_HUMAN|HPN	protein	taxon:9606	20150328	InterPro
HPX	-24.2308	3.38005e-77	-21.3308	2.63581e-05	7.72714e-73	4.29285e-75	UniProtKB	Q9BS19, P02790	HPX	0015886 // heme transport (PMID:3855550 [TAS]) /// 0006879 // cellular iron ion homeostasis (PMID:3855550 [TAS]) /// 0002639 // positive regulation of immunoglobulin production (GO_REF:0000019 [IEA] Ensembl:ENSMUSP00000033185) /// 0016032 // viral reproduction (GO_REF:0000037 [IEA] UniProtKB-KW:KW-0945) /// 0006898 // receptor-mediated endocytosis (Reactome:REACT_160300 [TAS]) /// 0002925 // posi…	0070062 // extracellular vesicular exosome (PMID:19056867 [IDA]) /// 0070062 // extracellular vesicular exosome (PMID:23533145 [IDA]) /// 0071682 // endocytic vesicle lumen (Reactome:REACT_160232 [TAS]) /// 0005615 // extracellular space (PMID:16502470 [IDA]) /// 0005576 // extracellular region (Reactome:REACT_160297 [TAS]) /// 0072562 // blood microparticle (PMID:22516433 [IDA]) /// 0005576 // e…	0015232 // heme transporter activity (PMID:3855550 [TAS]) /// 0046872 // metal ion binding (GO_REF:0000037 [IEA] UniProtKB-KW:KW-0479) /// 0046872 // metal ion binding (GO_REF:0000038 [IEA] UniProtKB-KW:KW-0479) /// 0005515 // protein binding (PMID:20610401 [IPI] UniProtKB:Q9Y5Y0)	Hemopexin	HEMO_HUMAN|HPX	protein	taxon:9606	20150328	Ensembl
HRG	-19	5.40053e-09	-15.3239	3.13742e-06	0.000123462	1.40457e-07	UniProtKB	P04196	HRG	0051894 // positive regulation of focal adhesion assembly (PMID:16436387 [IDA]) /// 0030193 // regulation of blood coagulation (PMID:6740558 [IDA]) /// 0042730 // fibrinolysis (Reactome:REACT_641 [TAS]) /// 0050832 // defense response to fungus (PMID:18797515 [IDA]) /// 0043537 // negative regulation of blood vessel endothelial cell migration (GO_REF:0000024 [ISS] UniProtKB:Q9ESB3) /// 0043254 //…	0005886 // plasma membrane (Reactome:REACT_739 [TAS]) /// 0005576 // extracellular region (Reactome:REACT_2193 [TAS]) /// 0070062 // extracellular vesicular exosome (PMID:19056867 [IDA]) /// 0036019 // endolysosome (GO_REF:0000019 [IEA] Ensembl:ENSMUSP00000023590) /// 0070062 // extracellular vesicular exosome (PMID:23533145 [IDA]) /// 0005576 // extracellular region (PMID:18797515 [IDA]) /// 000…	0004869 // cysteine-type endopeptidase inhibitor activity (GO_REF:0000002 [IEA] InterPro:IPR000010) /// 0008201 // heparin binding (PMID:16436387 [IDA]) /// 0005515 // protein binding (PMID:21988832 [IPI] UniProtKB:Q96PM5) /// 0046872 // metal ion binding (PMID:678554 [IDA]) /// 0005102 // receptor binding (PMID:16436387 [IDA]) /// 0005515 // protein binding (PMID:11134179 [IPI] UniProtKB:P07996)…	Histidine-rich glycoprotein	HRG_HUMAN|HRG	protein	taxon:9606	20150328	UniProt
HSD17B13	-11.6667	2.12206e-13	-10.0904	5.55262e-06	4.85125e-09	8.80444e-12	UniProtKB	Q7Z5P4	HSD17B13	0055114 // oxidation-reduction process (GO_REF:0000037 [IEA] UniProtKB-KW:KW-0560) /// 0046889 // positive regulation of lipid biosynthetic process (PMID:25028495 [IDA]) /// 0008150 // biological_process (GO_REF:0000015 [ND])	0005811 // lipid particle (PMID:25028495 [IDA]) /// 0005576 // extracellular region (GO_REF:0000039 [IEA] UniProtKB-SubCell:SL-0243) /// 0005575 // cellular_component (GO_REF:0000015 [ND])	0003674 // molecular_function (GO_REF:0000015 [ND]) /// 0016491 // oxidoreductase activity (GO_REF:0000037 [IEA] UniProtKB-KW:KW-0560)	17-beta-hydroxysteroid dehydrogenase 13	DHB13_HUMAN|HSD17B13|SCDR9|SDR16C3|HMFN0376|UNQ497/PRO1014	protein	taxon:9606	20061026	UniProt
HSD17B6	-4.5	0.000170186	-3.94313	2.37429e-06	1	0.00197694	UniProtKB	O14756, G3V3Y9	HSD17B6	0055114 // oxidation-reduction process (GO_REF:0000037 [IEA] UniProtKB-KW:KW-0560) /// 0006710 // androgen catabolic process (PMID:9188497 [TAS]) /// 0055114 // oxidation-reduction process (GO_REF:0000002 [IEA] InterPro:IPR002198) /// 0006702 // androgen biosynthetic process (PMID:9188497 [NAS])	0005622 // intracellular (PMID:11513953 [NAS]) /// 0005783 // endoplasmic reticulum (GO_REF:0000037 [IEA] UniProtKB-KW:KW-0256) /// 0031901 // early endosome membrane (GO_REF:0000039 [IEA] UniProtKB-SubCell:SL-0093)	0016491 // oxidoreductase activity (PMID:9188497 [NAS]) /// 0009055 // electron carrier activity (PMID:9188497 [TAS]) /// 0003824 // catalytic activity (PMID:9188497 [TAS]) /// 0004303 // estradiol 17-beta-dehydrogenase activity (GO_REF:0000003 [IEA] EC:1.1.1.62) /// 0047035 // testosterone dehydrogenase (NAD+) activity (GO_REF:0000003 [IEA] EC:1.1.1.239) /// 0016491 // oxidoreductase activity (G…	17-beta-hydroxysteroid dehydrogenase type 6	G3V3Y9_HUMAN|HSD17B6	protein	taxon:9606	20150328	InterPro
HSD3B	-27.5	8.14293e-13	-22.132	4.62864e-06	1.86155e-08	3.23749e-11
HSPA2	-7.1079	2.47599e-46	-6.36931	0.000691527	5.66037e-42	2.65745e-44	UniProtKB	P54652	HSPA2	0070194 // synaptonemal complex disassembly (GO_REF:0000019 [IEA] Ensembl:ENSMUSP00000079306) /// 0007286 // spermatid development (GO_REF:0000019 [IEA] Ensembl:ENSMUSP00000079306) /// 0007141 // male meiosis I (GO_REF:0000019 [IEA] Ensembl:ENSMUSP00000079306) /// 0006986 // response to unfolded protein (PMID:7829106 [TAS]) /// 0007140 // male meiosis (PMID:8622925 [TAS]) /// 0090084 // negative …	0036128 // CatSper complex (GO_REF:0000024 [ISS] UniProtKB:P17156) /// 0005634 // nucleus (PMID:21630459 [IDA]) /// 0070062 // extracellular vesicular exosome (PMID:19056867 [IDA]) /// 0000795 // synaptonemal complex (GO_REF:0000019 [IEA] Ensembl:ENSMUSP00000079306) /// 0009986 // cell surface (GO_REF:0000019 [IEA] Ensembl:ENSMUSP00000079306) /// 0001673 // male germ cell nucleus (GO_REF:0000019 …	0005524 // ATP binding (GO_REF:0000037 [IEA] UniProtKB-KW:KW-0067) /// 0005515 // protein binding (PMID:25416956 [IPI] UniProtKB:Q9NZL4) /// 0005515 // protein binding (PMID:25036637 [IPI] UniProtKB:O95429) /// 0019899 // enzyme binding (PMID:23921388 [IPI] UniProtKB:Q8WXB1) /// 0051861 // glycolipid binding (GO_REF:0000019 [IEA] Ensembl:ENSMUSP00000079306) /// 0051082 // unfolded protein binding…	Heat shock-related 70 kDa protein 2	HSP72_HUMAN|HSPA2	protein	taxon:9606	20150328	Ensembl
HSPB8	-2.50792	2.91016e-46	-2.246	0.00159451	6.65291e-42	3.10884e-44	UniProtKB	Q9UJY1	HSPB8	0008150 // biological_process (GO_REF:0000015 [ND])	0005654 // nucleoplasm (GO_REF:0000052 [IDA]) /// 0005737 // cytoplasm (PMID:19464326 [IDA]) /// 0005634 // nucleus (PMID:19464326 [IDA]) /// 0005737 // cytoplasm (GO_REF:0000052 [IDA]) /// 0005622 // intracellular (GO_REF:0000054 [IDA]) /// 0005794 // Golgi apparatus (GO_REF:0000052 [IDA])	0005515 // protein binding (PMID:16189514 [IPI] UniProtKB:O95817) /// 0005515 // protein binding (PMID:16225851 [IPI] UniProtKB:P02511) /// 0005515 // protein binding (PMID:22366786 [IPI] UniProtKB:O75190) /// 0005515 // protein binding (PMID:14594798 [IPI] UniProtKB:Q9UBY9) /// 0005515 // protein binding (PMID:25416956 [IPI] UniProtKB:Q9UBY9) /// 0005515 // protein binding (PMID:14594798 [IPI] U…	Heat shock protein beta-8	HSPB8_HUMAN|HSPB8|CRYAC|E2IG1|HSP22|PP1629	protein	taxon:9606	20150330	IntAct
HSPH1	-3.20663	3.9159e-39	-2.87062	7.18672e-05	8.95214e-35	3.85868e-37	UniProtKB	Q92598	HSPH1	0034605 // cellular response to heat (Reactome:REACT_263897 [TAS]) /// 0006986 // response to unfolded protein (PMID:9931472 [TAS]) /// 0006898 // receptor-mediated endocytosis (Reactome:REACT_163813 [TAS]) /// 0045345 // positive regulation of MHC class I biosynthetic process (PMID:12952910 [TAS]) /// 0006898 // receptor-mediated endocytosis (Reactome:REACT_160300 [TAS]) /// 0051085 // chaperone…	0005654 // nucleoplasm (GO_REF:0000052 [IDA]) /// 0005737 // cytoplasm (GO_REF:0000052 [IDA]) /// 0005829 // cytosol (PMID:21231916 [IDA]) /// 0005829 // cytosol (Reactome:REACT_355373 [TAS]) /// 0005737 // cytoplasm (PMID:9931472 [IDA]) /// 0005576 // extracellular region (Reactome:REACT_164000 [TAS]) /// 0070062 // extracellular vesicular exosome (PMID:20458337 [IDA]) /// 0005576 // extracellul…	0005524 // ATP binding (GO_REF:0000037 [IEA] UniProtKB-KW:KW-0067) /// 0005515 // protein binding (PMID:17024176 [IPI] UniProtKB:Q62392) /// 0043014 // alpha-tubulin binding (GO_REF:0000019 [IEA] Ensembl:ENSMUSP00000074392) /// 0005515 // protein binding (PMID:25036637 [IPI] UniProtKB:Q96BE0)	Heat shock protein 105 kDa	HS105_HUMAN|HSPH1|HSP105|HSP110|KIAA0201	protein	taxon:9606	20150330	IntAct
ICA	-5	0.00259964	-4.28389	1.36258e-06	1	0.0210373
IFT43	-3.1	0.00432446	-2.73526	1.7398e-06	1	0.0326815	UniProtKB	Q96FT9	IFT43	0006996 // organelle organization (Reactome:REACT_264135 [TAS]) /// 0035721 // intraflagellar retrograde transport (PMID:21378380 [IMP]) /// 0060271 // cilium morphogenesis (PMID:21378380 [IMP])	0097542 /// 0072372 // primary cilium (Reactome:REACT_268526 [TAS]) /// 0072372 // primary cilium (Reactome:REACT_268405 [TAS]) /// 0072372 // primary cilium (Reactome:REACT_268575 [TAS]) /// 0030991 // intraflagellar transport particle A (PMID:20889716 [IDA]) /// 0015630 // microtubule cytoskeleton (GO_REF:0000052 [IDA]) /// 0005737 // cytoplasm (GO_REF:0000037 [IEA] UniProtKB-KW:KW-0963) /// 00…	0005515 // protein binding (PMID:25416956 [IPI] UniProtKB:O75800) /// 0005515 // protein binding (PMID:25416956 [IPI] UniProtKB:P25791)	Intraflagellar transport protein 43 homolog	IFT43_HUMAN|IFT43|C14orf179	protein	taxon:9606	20150330	IntAct
IGFBP4	-2.3	5.7504e-28	-2.05901	3.32174e-05	1.3146e-23	4.6617e-26	UniProtKB	P22692	IGFBP4	0043567 // regulation of insulin-like growth factor receptor signaling pathway (GO_REF:0000033 [IBA] PANTHER:PTN000167605) /// 0001501 // skeletal system development (PMID:1377672 [TAS]) /// 0006259 // DNA metabolic process (PMID:1377672 [TAS]) /// 0044267 // cellular protein metabolic process (Reactome:REACT_17015 [TAS]) /// 0043568 // positive regulation of insulin-like growth factor receptor s…	0005615 // extracellular space (GO_REF:0000033 [IBA] PANTHER:PTN000167605) /// 0005576 // extracellular region (Reactome:REACT_15325 [TAS]) /// 0005576 // extracellular region (Reactome:REACT_15447 [TAS])	0031994 // insulin-like growth factor I binding (GO_REF:0000033 [IBA] PANTHER:PTN000167605) /// 0031995 // insulin-like growth factor II binding (GO_REF:0000033 [IBA] PANTHER:PTN000167605)	Insulin-like growth factor-binding protein 4	IBP4_HUMAN|IGFBP4|IBP4	protein	taxon:9606	20030904	PINC
IGKC	-3.20312	3.47432e-29	-2.86516	2.34273e-05	7.94264e-25	2.93086e-27	UniProtKB	P01834	IGKC	0050776 // regulation of immune response (Reactome:REACT_11152 [TAS]) /// 0045087 // innate immune response (Reactome:REACT_6802 [TAS]) /// 0038096 // Fc-gamma receptor signaling pathway involved in phagocytosis (Reactome:REACT_160123 [TAS]) /// 0001895 // retina homeostasis (PMID:23580065 [IEP]) /// 0006898 // receptor-mediated endocytosis (Reactome:REACT_160300 [TAS]) /// 0038095 // Fc-epsilon …	0005576 // extracellular region (Reactome:REACT_163935 [TAS]) /// 0005576 // extracellular region (Reactome:REACT_160260 [TAS]) /// 0005886 // plasma membrane (Reactome:REACT_118781 [TAS]) /// 0005576 // extracellular region (Reactome:REACT_160090 [TAS]) /// 0005615 // extracellular space (PMID:22664934 [IDA]) /// 0005576 // extracellular region (Reactome:REACT_163959 [TAS]) /// 0005886 // plasma…	0003823 // antigen binding (PMID:5489770 [NAS])	Ig kappa chain C region	IGKC_HUMAN|IGKC	protein	taxon:9606	20140103	UniProt
IGSF1	-3.2	0.00288758	-2.82275	1.82752e-06	1	0.022993	UniProtKB	Q8N6C5	IGSF1	0007165 // signal transduction (PMID:11266516 [IDA]) /// 0006355 // regulation of transcription, DNA-dependent (PMID:11266516 [IDA])	0016021 // integral to membrane (GO_REF:0000037 [IEA] UniProtKB-KW:KW-0812) /// 0016020 // membrane (PMID:11266516 [IDA]) /// 0005576 // extracellular region (GO_REF:0000039 [IEA] UniProtKB-SubCell:SL-0243)	0015026 // coreceptor activity (GO_REF:0000019 [IEA] Ensembl:ENSRNOP00000010325) /// 0005515 // protein binding (PMID:11266516 [IPI] UniProtKB:Q04771) /// 0005515 // protein binding (PMID:11266516 [IPI] UniProtKB:O00238) /// 0004872 // receptor activity (PMID:11266516 [IDA]) /// 0005515 // protein binding (PMID:11266516 [IPI] UniProtKB:P37023) /// 0034711 // inhibin binding (PMID:11266516 [IDA]) …	Immunoglobulin superfamily member 1	IGSF1_HUMAN|IGSF1|IGDC1|KIAA0364|PGSF2	protein	taxon:9606	20080310	UniProt
INTS2	-2.3125	0.000390858	-2.06314	3.35685e-06	1	0.00414829	UniProtKB	Q9H0H0, J3KMZ7, J3KRH0	INTS2	0016180 // snRNA processing (GO_REF:0000002 [IEA] InterPro:IPR026236) /// 0016180 // snRNA processing (PMID:16239144 [IDA])	0031965 // nuclear membrane (GO_REF:0000039 [IEA] UniProtKB-SubCell:SL-0182) /// 0032039 // integrator complex (GO_REF:0000002 [IEA] InterPro:IPR029321) /// 0032039 // integrator complex (GO_REF:0000002 [IEA] InterPro:IPR026236|InterPro:IPR029321) /// 0005622 // intracellular (GO_REF:0000054 [IDA]) /// 0016021 // integral to membrane (GO_REF:0000037 [IEA] UniProtKB-KW:KW-0812) /// 0032039 // inte…	0005515 // protein binding (PMID:16239144 [IPI] UniProtKB:P24928)	Integrator complex subunit 2	J3KMZ7_HUMAN|INTS2	protein	taxon:9606	20150328	InterPro
INTU	4	0.00719772	4.25201	-1.21629e-06	1	0.0499991	UniProtKB	Q9ULD6	INTU	0010839 // negative regulation of keratinocyte proliferation (GO_REF:0000019 [IEA] Ensembl:ENSMUSP00000088725) /// 0042384 // cilium assembly (GO_REF:0000024 [ISS] UniProtKB:Q059U7) /// 0060173 // limb development (GO_REF:0000024 [ISS] UniProtKB:Q059U7) /// 0030216 // keratinocyte differentiation (GO_REF:0000019 [IEA] Ensembl:ENSMUSP00000088725) /// 0007399 // nervous system development (GO_REF:0…	0009986 // cell surface (GO_REF:0000039 [IEA] UniProtKB-SubCell:SL-0310) /// 0005737 // cytoplasm (GO_REF:0000024 [ISS] UniProtKB:Q059U7)		Protein inturned	INTU_HUMAN|INTU|KIAA1284|PDZD6|PDZK6	protein	taxon:9606	20120127	UniProt
IQCB1	1.90323	0.000705568	2.11568	-3.05965e-06	1	0.0069676	UniProtKB	C9J6Z7, Q15051, C9JXD7, C9JVC4	IQCB1	0048496 // maintenance of organ identity (PMID:15723066 [IMP]) /// 0042384 // cilium assembly (GO_REF:0000024 [ISS] UniProtKB:Q8BP00) /// 0006996 // organelle organization (Reactome:REACT_264135 [TAS]) /// 0042384 // cilium assembly (GO_REF:0000002 [IEA] InterPro:IPR028765) /// 0045494 // photoreceptor cell maintenance (PMID:15723066 [IMP])	0070062 // extracellular vesicular exosome (PMID:18570454 [IDA]) /// 0005829 // cytosol (Reactome:REACT_268380 [TAS]) /// 0005813 // centrosome (PMID:21399614 [IDA]) /// 0045171 // intercellular bridge (GO_REF:0000052 [IDA]) /// 0005829 // cytosol (Reactome:REACT_267613 [TAS]) /// 0005829 // cytosol (Reactome:REACT_268418 [TAS]) /// 0005829 // cytosol (Reactome:REACT_268094 [TAS]) /// 0005829 // …	0005515 // protein binding (PMID:21565611 [IPI] UniProtKB:Q68CZ1) /// 0005515 // protein binding (PMID:21565611 [IPI] UniProtKB:O75161) /// 0005515 // protein binding (PMID:21565611 [IPI] UniProtKB:Q9Y283) /// 0005515 // protein binding (PMID:21565611 [IPI] UniProtKB:Q9UBB4) /// 0005516 // calmodulin binding (PMID:15723066 [IDA]) /// 0019899 // enzyme binding (PMID:23382074 [IPI] UniProtKB:Q96EB6…	IQ calmodulin-binding motif-containing protein 1	C9J6Z7_HUMAN|IQCB1	protein	taxon:9606	20150328	InterPro
ITGA11	1.95833	0.0018208	2.1738	-2.49831e-06	1	0.0157731	UniProtKB	Q9UKX5	ITGA11	0006929 // substrate-dependent cell migration (PMID:11518510 [IMP]) /// 0007229 // integrin-mediated signaling pathway (PMID:24823363 [IMP]) /// 0033627 // cell adhesion mediated by integrin (PMID:11518510 [IMP]) /// 0038065 // collagen-activated signaling pathway (PMID:11518510 [IMP]) /// 0030198 // extracellular matrix organization (Reactome:REACT_118779 [TAS]) /// 0007517 // muscle organ devel…	0005886 // plasma membrane (Reactome:REACT_13663 [TAS]) /// 0034681 // alpha11-beta1 integrin complex (PMID:24823363 [IDA]) /// 0008305 // integrin complex (PMID:10486209 [TAS]) /// 0005886 // plasma membrane (Reactome:REACT_169351 [TAS]) /// 0016020 // membrane (PMID:16210410 [IDA]) /// 0005886 // plasma membrane (Reactome:REACT_169217 [TAS]) /// 0005925 // focal adhesion (PMID:21423176 [IDA]) /…	0005518 // collagen binding (PMID:11518510 [IMP]) /// 0038064 // collagen receptor activity (PMID:11518510 [IMP]) /// 0046872 // metal ion binding (GO_REF:0000037 [IEA] UniProtKB-KW:KW-0479) /// 0098639	Integrin alpha-11	ITA11_HUMAN|ITGA11|MSTP018	protein	taxon:9606	20140422	UniProt
ITGA2B	2.5	0.000112304	2.76822	-3.14303e-06	1	0.00136201	UniProtKB	P08514	ITGA2B	0007160 // cell-matrix adhesion (GO_REF:0000019 [IEA] Ensembl:ENSMUSP00000099375) /// 0070527 // platelet aggregation (GO_REF:0000019 [IEA] Ensembl:ENSRNOP00000052051) /// 0002687 // positive regulation of leukocyte migration (GO_REF:0000019 [IEA] Ensembl:ENSRNOP00000052051) /// 0007229 // integrin-mediated signaling pathway (PMID:23382103 [IDA]) /// 0030168 // platelet activation (Reactome:REACT…	0005886 // plasma membrane (Reactome:REACT_15500 [TAS]) /// 0005886 // plasma membrane (Reactome:REACT_15368 [TAS]) /// 0005886 // plasma membrane (Reactome:REACT_15371 [TAS]) /// 0005886 // plasma membrane (Reactome:REACT_22152 [TAS]) /// 0005886 // plasma membrane (Reactome:REACT_23931 [TAS]) /// 0005887 // integral to plasma membrane (PMID:2439501 [TAS]) /// 0005886 // plasma membrane (Reactom…	0042802 // identical protein binding (PMID:14681217 [IPI] UniProtKB:P08514) /// 0005515 // protein binding (PMID:15379538 [IPI] UniProtKB:P05106) /// 0042802 // identical protein binding (PMID:11606749 [IPI] UniProtKB:P08514) /// 0050840 // extracellular matrix binding (GO_REF:0000019 [IEA] Ensembl:ENSMUSP00000099375) /// 0046872 // metal ion binding (GO_REF:0000037 [IEA] UniProtKB-KW:KW-0479) //…	Integrin alpha-IIb	ITA2B_HUMAN|ITGA2B|GP2B|ITGAB	protein	taxon:9606	20130528	Reactome
ITIH1	-17	1.59555e-22	-14.6858	8.35962e-06	3.64758e-18	1.10533e-20	UniProtKB	H7C0N0, P19827, B5MCP1	ITIH1	0010951 // negative regulation of endopeptidase activity (GO_REF:0000037 [IEA] UniProtKB-KW:KW-0722) /// 0030212 // hyaluronan metabolic process (GO_REF:0000002 [IEA] InterPro:IPR010600) /// 0010951 // negative regulation of endopeptidase activity (GO_REF:0000002 [IEA] InterPro:IPR010600)	0070062 // extracellular vesicular exosome (PMID:23533145 [IDA]) /// 0072562 // blood microparticle (PMID:22516433 [IDA]) /// 0070062 // extracellular vesicular exosome (PMID:23376485 [IDA]) /// 0005576 // extracellular region (PMID:14718574 [NAS])	0004867 // serine-type endopeptidase inhibitor activity (GO_REF:0000037 [IEA] UniProtKB-KW:KW-0722) /// 0005509 // calcium ion binding (PMID:2446322 [TAS]) /// 0004867 // serine-type endopeptidase inhibitor activity (GO_REF:0000002 [IEA] InterPro:IPR010600)	Inter-alpha-trypsin inhibitor heavy chain H1	B5MCP1_HUMAN|ITIH1	protein	taxon:9606	20150328	InterPro
ITIH3	-5.82	3.48816e-53	-5.19238	2.06288e-05	7.97428e-49	3.92822e-51	UniProtKB	E7ET33, Q06033	ITIH3	0010951 // negative regulation of endopeptidase activity (PMID:2465147 [TAS]) /// 0010951 // negative regulation of endopeptidase activity (GO_REF:0000037 [IEA] UniProtKB-KW:KW-0722) /// 0030212 // hyaluronan metabolic process (GO_REF:0000002 [IEA] InterPro:IPR010600) /// 0010951 // negative regulation of endopeptidase activity (GO_REF:0000002 [IEA] InterPro:IPR010600)	0070062 // extracellular vesicular exosome (PMID:23533145 [IDA]) /// 0005576 // extracellular region (PMID:14718574 [NAS])	0004866 // endopeptidase inhibitor activity (PMID:2465147 [TAS]) /// 0004867 // serine-type endopeptidase inhibitor activity (GO_REF:0000037 [IEA] UniProtKB-KW:KW-0722) /// 0004867 // serine-type endopeptidase inhibitor activity (GO_REF:0000002 [IEA] InterPro:IPR010600)	Inter-alpha-trypsin inhibitor heavy chain H3	E7ET33_HUMAN|ITIH3	protein	taxon:9606	20150328	InterPro
JPH3	-5.4	1.07889e-16	-4.80014	9.39333e-06	2.46646e-12	5.91476e-15	UniProtKB	Q8WXH2	JPH3	0060402 // calcium ion transport into cytosol (PMID:19095005 [TAS]) /// 0007612 // learning (GO_REF:0000019 [IEA] Ensembl:ENSMUSP00000026357) /// 0050885 // neuromuscular process controlling balance (GO_REF:0000019 [IEA] Ensembl:ENSMUSP00000026357) /// 0040011 // locomotion (GO_REF:0000019 [IEA] Ensembl:ENSMUSP00000026357) /// 0060314 // regulation of ryanodine-sensitive calcium-release channel a…	0016021 // integral to membrane (PMID:10891348 [NAS]) /// 0030314 // junctional membrane complex (GO_REF:0000019 [IEA] Ensembl:ENSMUSP00000026357) /// 0014701 // junctional sarcoplasmic reticulum membrane (PMID:19095005 [TAS]) /// 0005886 // plasma membrane (GO_REF:0000039 [IEA] UniProtKB-SubCell:SL-0039)	0003674 // molecular_function (GO_REF:0000015 [ND]) /// 0015278 // calcium-release channel activity (GO_REF:0000019 [IEA] Ensembl:ENSMUSP00000026357)	Junctophilin-3	JPH3_HUMAN|JPH3|JP3|TNRC22	protein	taxon:9606	20061026	UniProt
KCNC1	1.98649	1.25071e-08	2.21381	-7.90717e-06	0.000285925	3.08442e-07	UniProtKB	P48547	KCNC1	0071805 // potassium ion transmembrane transport (GO_REF:0000033 [IBA] PANTHER:PTN000164970) /// 0051260 // protein homooligomerization (GO_REF:0000002 [IEA] InterPro:IPR003131) /// 0034765 // regulation of ion transmembrane transport (GO_REF:0000037 [IEA] UniProtKB-KW:KW-0851) /// 0006813 // potassium ion transport (PMID:8449507 [TAS]) /// 0007268 // synaptic transmission (Reactome:REACT_13685 […	0030673 // axolemma (GO_REF:0000019 [IEA] Ensembl:ENSMUSP00000124938) /// 0005886 // plasma membrane (Reactome:REACT_75857 [TAS]) /// 0032590 // dendrite membrane (GO_REF:0000019 [IEA] Ensembl:ENSMUSP00000124938) /// 0008076 // voltage-gated potassium channel complex (GO_REF:0000002 [IEA] InterPro:IPR003968|InterPro:IPR003974|InterPro:IPR028325) /// 0016021 // integral to membrane (GO_REF:0000033…	0019894 // kinesin binding (GO_REF:0000019 [IEA] Ensembl:ENSMUSP00000124938) /// 0005251 // delayed rectifier potassium channel activity (GO_REF:0000033 [IBA] PANTHER:PTN000164969) /// 0005249 // voltage-gated potassium channel activity (PMID:8449507 [TAS])	Potassium voltage-gated channel subfamily C member 1	KCNC1_HUMAN|KCNC1	protein	taxon:9606	20030904	PINC
KCNH2	2.02667	3.90248e-09	2.25858	-8.30919e-06	8.92147e-05	1.03859e-07	UniProtKB	Q86U57, Q12809	KCNH2	0086091 // regulation of heart rate by cardiac conduction (PMID:21536673 [IMP]) /// 0086091 // regulation of heart rate by cardiac conduction (PMID:7889573 [IMP]) /// 0000160 // phosphorelay signal transduction system (GO_REF:0000002 [IEA] InterPro:IPR000700) /// 1901380 // negative regulation of potassium ion transmembrane transport (PMID:7604285 [IDA]) /// 0071805 // potassium ion transmembrane…	0005886 // plasma membrane (PMID:25281747 [IMP]) /// 0048471 // perinuclear region of cytoplasm (PMID:25281747 [IMP]) /// 0005886 // plasma membrane (Reactome:REACT_75857 [TAS]) /// 0009986 // cell surface (PMID:21536673 [IDA]) /// 0005635 // nuclear envelope (GO_REF:0000019 [IEA] Ensembl:ENSMUSP00000047705) /// 0016021 // integral to membrane (GO_REF:0000038 [IEA] UniProtKB-KW:KW-0812) /// 00080…	0005515 // protein binding (PMID:18923542 [IPI] UniProtKB:Q03135) /// 0005242 // inward rectifier potassium channel activity (PMID:8587608 [IDA]) /// 0042802 // identical protein binding (PMID:8995352 [IPI] UniProtKB:Q12809) /// 1902282 /// 0005251 // delayed rectifier potassium channel activity (PMID:7736582 [IDA]) /// 0005242 // inward rectifier potassium channel activity (PMID:7604285 [IDA]) /…	Potassium voltage-gated channel subfamily H member 2	KCNH2_HUMAN|KCNH2|ERG|ERG1|HERG	protein	taxon:9606	20150328	InterPro
KDM5A	3.7	1.52258e-05	4.051	-2.74689e-06	0.348076	0.000224925	UniProtKB	F5GZ99, F5H1F7, E7EV89, P29375, F5H322, F5GZR8	KDM5A	0055114 // oxidation-reduction process (GO_REF:0000037 [IEA] UniProtKB-KW:KW-0560) /// 0016568 // chromatin modification (GO_REF:0000037 [IEA] UniProtKB-KW:KW-0156) /// 1901726 // negative regulation of histone deacetylase activity (GO_REF:0000024 [ISS] UniProtKB:Q3UXZ9) /// 0045893 // positive regulation of transcription, DNA-dependent (PMID:11358960 [IDA]) /// 0032922 // circadian regulation of…	0005654 // nucleoplasm (GO_REF:0000052 [IDA]) /// 0005654 // nucleoplasm (Reactome:REACT_355406 [TAS]) /// 0005737 // cytoplasm (GO_REF:0000052 [IDA]) /// 0019907 // cyclin-dependent protein kinase activating kinase holoenzyme complex (PMID:11445587 [IDA]) /// 0005730 // nucleolus (GO_REF:0000039 [IEA] UniProtKB-SubCell:SL-0188) /// 0005634 // nucleus (GO_REF:0000038 [IEA] UniProtKB-KW:KW-0539) /…	0003713 // transcription coactivator activity (GO_REF:0000024 [ISS] UniProtKB:Q3UXZ9) /// 0008270 // zinc ion binding (GO_REF:0000002 [IEA] InterPro:IPR001965) /// 0016706 // oxidoreductase activity, acting on paired donors, with incorporation or reduction of molecular oxygen, 2-oxoglutarate as one donor, and incorporation of one atom each of oxygen into both donors (GO_REF:0000002 [IEA] InterPro…	Lysine-specific demethylase 5A	E7EV89_HUMAN|KDM5A	protein	taxon:9606	20131205	HPA
KIAA0040	14	0.000518827	12.5785	-1.28355e-06	1	0.0052856	UniProtKB	Q15053	KIAA0040			0005515 // protein binding (PMID:25416956 [IPI] UniProtKB:Q99750)	Uncharacterized protein KIAA0040	K0040_HUMAN|KIAA0040	protein	taxon:9606	20150330	IntAct
KIAA1614	-2.90909	0.00540214	-2.57153	1.72957e-06	1	0.0393307
KLF5	-9.16667	7.67658e-10	-7.93625	4.23684e-06	1.75494e-05	2.21864e-08	UniProtKB	A2TJX0, Q13887	KLF5	0035914 // skeletal muscle cell differentiation (GO_REF:0000019 [IEA] Ensembl:ENSMUSP00000005279) /// 0045600 // positive regulation of fat cell differentiation (GO_REF:0000019 [IEA] Ensembl:ENSMUSP00000005279) /// 0045944 // positive regulation of transcription from RNA polymerase II promoter (PMID:16595680 [IDA]) /// 0000122 // negative regulation of transcription from RNA polymerase II promote…	0005654 // nucleoplasm (GO_REF:0000052 [IDA]) /// 0043231 // intracellular membrane-bounded organelle (GO_REF:0000052 [IDA]) /// 0005737 // cytoplasm (GO_REF:0000052 [IDA]) /// 0005886 // plasma membrane (GO_REF:0000052 [IDA]) /// 0005794 // Golgi apparatus (GO_REF:0000052 [IDA])	0046872 // metal ion binding (GO_REF:0000002 [IEA] InterPro:IPR007087) /// 0003677 // DNA binding (GO_REF:0000002 [IEA] InterPro:IPR030401) /// 0046872 // metal ion binding (GO_REF:0000037 [IEA] UniProtKB-KW:KW-0479) /// 0005515 // protein binding (PMID:17320083 [IPI] UniProtKB:P0CG48) /// 0000978 // RNA polymerase II core promoter proximal region sequence-specific DNA binding (PMID:16595680 [IDA…	Krueppel-like factor 5	A2TJX0_HUMAN|KLF5|hCG_32789	protein	taxon:9606	20150328	InterPro
KLHL3	7	0.00234996	7.02207	-1.19583e-06	1	0.0193246	UniProtKB	D6R9K4, Q9UH77, D6RH21	KLHL3	0016567 // protein ubiquitination (PMID:23453970 [IDA]) /// 0042787 // protein ubiquitination involved in ubiquitin-dependent protein catabolic process (PMID:23453970 [IDA]) /// 0050801 // ion homeostasis (GO_REF:0000002 [IEA] InterPro:IPR030578) /// 0070294 // renal sodium ion absorption (PMID:23453970 [IMP]) /// 0070294 // renal sodium ion absorption (PMID:22406640 [IMP]) /// 0070294 // renal s…	0031463 // Cul3-RING ubiquitin ligase complex (PMID:22406640 [TAS]) /// 0031463 // Cul3-RING ubiquitin ligase complex (PMID:23576762 [IDA]) /// 0005856 // cytoskeleton (GO_REF:0000039 [IEA] UniProtKB-SubCell:SL-0090) /// 0031463 // Cul3-RING ubiquitin ligase complex (GO_REF:0000002 [IEA] InterPro:IPR030578) /// 0005829 // cytosol (PMID:22406640 [IDA]) /// 0031463 // Cul3-RING ubiquitin ligase com…	0005515 // protein binding (PMID:22406640 [IPI] UniProtKB:P55017) /// 0005515 // protein binding (PMID:23453970 [IPI] UniProtKB:Q96J92) /// 0005198 // structural molecule activity (PMID:10843806 [TAS]) /// 0005515 // protein binding (PMID:23576762 [IPI] UniProtKB:Q96J92) /// 0003779 // actin binding (GO_REF:0000037 [IEA] UniProtKB-KW:KW-0009)	Kelch-like protein 3	D6R9K4_HUMAN|KLHL3	protein	taxon:9606	20150328	InterPro
KLHL42	-3.41667	0.000409622	-3.02008	2.42109e-06	1	0.00432334	UniProtKB	Q9P2K6	KLHL42	0051301 // cell division (GO_REF:0000037 [IEA] UniProtKB-KW:KW-0132) /// 0043161 // proteasomal ubiquitin-dependent protein catabolic process (PMID:19261606 [IDA]) /// 0007067 // mitosis (GO_REF:0000037 [IEA] UniProtKB-KW:KW-0498) /// 0032886 // regulation of microtubule-based process (PMID:19261606 [IMP]) /// 0000209 // protein polyubiquitination (PMID:19261606 [IDA])	0031463 // Cul3-RING ubiquitin ligase complex (PMID:19261606 [IDA]) /// 0005819 // spindle (GO_REF:0000039 [IEA] UniProtKB-SubCell:SL-0251) /// 0005737 // cytoplasm (GO_REF:0000039 [IEA] UniProtKB-SubCell:SL-0086)	0004842 // ubiquitin-protein ligase activity (PMID:19261606 [IDA]) /// 0005515 // protein binding (PMID:25416956 [IPI] UniProtKB:Q9Y2D8) /// 0005515 // protein binding (PMID:25416956 [IPI] UniProtKB:O75886) /// 0005515 // protein binding (PMID:25416956 [IPI] UniProtKB:Q9UMX0-2) /// 0005515 // protein binding (PMID:19261606 [IPI] UniProtKB:Q13618) /// 0005515 // protein binding (PMID:25416956 [IPI…	Kelch-like protein 42	KLH42_HUMAN|KLHL42|KIAA1340|KLHDC5	protein	taxon:9606	20130218	UniProt
KMO	-2.9375	0.000497205	-2.60699	2.55561e-06	1	0.00508801	UniProtKB	O15229	KMO	0043420 // anthranilate metabolic process (GO_REF:0000020 [IEA] HAMAP:MF_03018) /// 0055114 // oxidation-reduction process (GO_REF:0000037 [IEA] UniProtKB-KW:KW-0560) /// 0044281 // small molecule metabolic process (Reactome:REACT_111217 [TAS]) /// 0006569 // tryptophan catabolic process (Reactome:REACT_916 [TAS]) /// 0019805 // quinolinate biosynthetic process (GO_REF:0000020 [IEA] HAMAP:MF_0301…	0005739 // mitochondrion (GO_REF:0000033 [IBA] PANTHER:PTN000350279) /// 0005829 // cytosol (Reactome:REACT_927 [TAS]) /// 0005741 // mitochondrial outer membrane (PMID:10672018 [ISS] UniProtKB:O88867) /// 0016021 // integral to membrane (GO_REF:0000037 [IEA] UniProtKB-KW:KW-0812) /// 0070062 // extracellular vesicular exosome (PMID:23376485 [IDA]) /// 0005743 // mitochondrial inner membrane (GO_…	0004502 // kynurenine 3-monooxygenase activity (PMID:10672018 [IDA]) /// 0004502 // kynurenine 3-monooxygenase activity (PMID:9237672 [IDA]) /// 0050660 // flavin adenine dinucleotide binding (PMID:10672018 [IDA]) /// 0016174 // NAD(P)H oxidase activity (PMID:10672018 [IDA])	Kynurenine 3-monooxygenase	KMO_HUMAN|KMO	protein	taxon:9606	20081208	UniProt
KRT18	-4.8	0.00231589	-4.14989	1.61551e-06	1	0.0191408	UniProtKB	P05783, F8VZY9	KRT18	0045104 // intermediate filament cytoskeleton organization (PMID:20346438 [IDA]) /// 0007049 // cell cycle (GO_REF:0000037 [IEA] UniProtKB-KW:KW-0131) /// 0033209 // tumor necrosis factor-mediated signaling pathway (GO_REF:0000019 [IEA] Ensembl:ENSMUSP00000023803) /// 0009653 // anatomical structure morphogenesis (PMID:2434380 [TAS]) /// 0016032 // viral reproduction (GO_REF:0000037 [IEA] UniProt…	0005882 // intermediate filament (PMID:10852826 [IDA]) /// 0005737 // cytoplasm (PMID:16424149 [IDA]) /// 0005737 // cytoplasm (GO_REF:0000052 [IDA]) /// 0005737 // cytoplasm (PMID:20346438 [IDA]) /// 0071944 // cell periphery (GO_REF:0000019 [IEA] Ensembl:ENSMUSP00000023803) /// 0070062 // extracellular vesicular exosome (PMID:19199708 [IDA]) /// 0005730 // nucleolus (GO_REF:0000039 [IEA] UniPro…	0005515 // protein binding (PMID:25416956 [IPI] UniProtKB:Q96CS2) /// 0005515 // protein binding (PMID:10954706 [IPI] UniProtKB:P02671) /// 0005515 // protein binding (PMID:10852826 [IPI] UniProtKB:P05787) /// 0005515 // protein binding (PMID:15731013 [IPI] UniProtKB:Q9BT92) /// 0005515 // protein binding (PMID:15846844 [IPI] UniProtKB:P27958:PRO_0000037566) /// 0005515 // protein binding (PMID:1…	Keratin, type I cytoskeletal 18	F8VZY9_HUMAN|KRT18	protein	taxon:9606	20150328	InterPro
KRT8	2.16	0.000183179	2.39715	-3.09622e-06	1	0.00211222	UniProtKB	F8VP67, F8W1U3, F8VRG4, F8VUG2, P05787, H0YIB2, F8VQY3	KRT8	0033209 // tumor necrosis factor-mediated signaling pathway (GO_REF:0000019 [IEA] Ensembl:ENSMUSP00000023952) /// 0051599 // response to hydrostatic pressure (GO_REF:0000019 [IEA] Ensembl:ENSRNOP00000029068) /// 0045214 // sarcomere organization (GO_REF:0000019 [IEA] Ensembl:ENSRNOP00000029068) /// 0060706 // cell differentiation involved in embryonic placenta development (GO_REF:0000019 [IEA] En…	0005654 // nucleoplasm (GO_REF:0000039 [IEA] UniProtKB-SubCell:SL-0190) /// 0005737 // cytoplasm (PMID:15846844 [IDA]) /// 0042383 // sarcolemma (GO_REF:0000019 [IEA] Ensembl:ENSRNOP00000029068) /// 0070062 // extracellular vesicular exosome (PMID:23533145 [IDA]) /// 0070062 // extracellular vesicular exosome (PMID:19199708 [IDA]) /// 0030018 // Z disc (GO_REF:0000019 [IEA] Ensembl:ENSRNOP0000002…	0005515 // protein binding (PMID:20936779 [IPI] UniProtKB:P62993) /// 0005515 // protein binding (PMID:21149639 [IPI] UniProtKB:Q99527) /// 0005515 // protein binding (PMID:25416956 [IPI] UniProtKB:O76015) /// 0005515 // protein binding (PMID:22038833 [IPI] UniProtKB:P13569) /// 0005515 // protein binding (PMID:11684708 [IPI] UniProtKB:P05783) /// 0005515 // protein binding (PMID:25416956 [IPI] U…	Keratin, type II cytoskeletal 8	F8VP67_HUMAN|KRT8	protein	taxon:9606	20150328	InterPro
LAYN	-3.625	8.14344e-06	-3.21374	3.52052e-06	0.186167	0.000127424	UniProtKB	Q6UX15	LAYN		0005925 // focal adhesion (GO_REF:0000024 [ISS] UniProtKB:Q9Z209) /// 0001726 // ruffle (GO_REF:0000024 [ISS] UniProtKB:Q9Z209) /// 0016021 // integral to membrane (GO_REF:0000037 [IEA] UniProtKB-KW:KW-0812) /// 0009986 // cell surface (GO_REF:0000024 [ISS] UniProtKB:Q9Z209) /// 0005925 // focal adhesion (PMID:21423176 [IDA])	0030246 // carbohydrate binding (GO_REF:0000037 [IEA] UniProtKB-KW:KW-0430) /// 0005540 // hyaluronic acid binding (PMID:11294894 [IDA])	Layilin	LAYN_HUMAN|LAYN|UNQ208/PRO234	protein	taxon:9606	20051207	HGNC
LBP	-26.5	2.9207e-12	-21.3311	4.4532e-06	6.67701e-08	1.10914e-10	UniProtKB	P18428	LBP	0045087 // innate immune response (Reactome:REACT_6802 [TAS]) /// 0034145 // positive regulation of toll-like receptor 4 signaling pathway (PMID:11528597 [IDA]) /// 0006953 // acute-phase response (PMID:2477488 [ISS] UniProtKB:P17454) /// 0002232 // leukocyte chemotaxis involved in inflammatory response (GO_REF:0000019 [IEA] Ensembl:ENSMUSP00000016168) /// 0015920 // lipopolysaccharide transport …	0070062 // extracellular vesicular exosome (PMID:19056867 [IDA]) /// 0070062 // extracellular vesicular exosome (PMID:23533145 [IDA]) /// 0005615 // extracellular space (PMID:2477488 [ISS] UniProtKB:P17454) /// 0005615 // extracellular space (PMID:2402637 [IDA]) /// 0005576 // extracellular region (Reactome:REACT_6902 [TAS]) /// 0009986 // cell surface (PMID:11528597 [IDA]) /// 0005615 // extrace…	0070891 // lipoteichoic acid binding (PMID:12594207 [IDA]) /// 0001530 // lipopolysaccharide binding (PMID:2477488 [ISS] UniProtKB:P17454) /// 0001530 // lipopolysaccharide binding (PMID:12594207 [IDA]) /// 0005515 // protein binding (PMID:21988832 [IPI] UniProtKB:Q13162) /// 0005102 // receptor binding (PMID:2477488 [ISS] UniProtKB:P17454)	Lipopolysaccharide-binding protein	LBP_HUMAN|LBP	protein	taxon:9606	20090913	MGI
LCLAT1	-2.83333	2.16842e-19	-2.53425	1.71671e-05	4.95724e-15	1.31841e-17	UniProtKB	C9JMW2, C9K0C3, C9JA02, C9J6F4, C9JXY8, C9J5S5, Q6UWP7, C9JUV9	LCLAT1	0044281 // small molecule metabolic process (Reactome:REACT_111217 [TAS]) /// 0008152 // metabolic process (GO_REF:0000002 [IEA] InterPro:IPR002123) /// 0044255 // cellular lipid metabolic process (Reactome:REACT_22279 [TAS]) /// 0019432 // triglyceride biosynthetic process (Reactome:REACT_1190 [TAS]) /// 0007275 // multicellular organismal development (GO_REF:0000037 [IEA] UniProtKB-KW:KW-0217) …	0005789 // endoplasmic reticulum membrane (Reactome:REACT_121279 [TAS]) /// 0016021 // integral to membrane (GO_REF:0000037 [IEA] UniProtKB-KW:KW-0812) /// 0005789 // endoplasmic reticulum membrane (Reactome:REACT_121307 [TAS]) /// 0005789 // endoplasmic reticulum membrane (Reactome:REACT_2042 [TAS]) /// 0016020 // membrane (PMID:19946888 [IDA])	0005515 // protein binding (PMID:25416956 [IPI] UniProtKB:Q8TBB1) /// 0005515 // protein binding (PMID:25416956 [IPI] UniProtKB:Q9HD26) /// 0016746 // transferase activity, transferring acyl groups (GO_REF:0000002 [IEA] InterPro:IPR002123) /// 0003841 // 1-acylglycerol-3-phosphate O-acyltransferase activity (GO_REF:0000003 [IEA] EC:2.3.1.51)	Lysocardiolipin acyltransferase 1	C9J5S5_HUMAN|LCLAT1	protein	taxon:9606	20150328	InterPro
LDLRAD3	-3.625	8.14344e-06	-3.21374	3.52052e-06	0.186167	0.000127424	UniProtKB	Q86YD5, E9PR86	LDLRAD3	0070613 // regulation of protein processing (GO_REF:0000019 [IEA] Ensembl:ENSMUSP00000054134) /// 0006898 // receptor-mediated endocytosis (GO_REF:0000019 [IEA] Ensembl:ENSMUSP00000054134)	0030054 // cell junction (GO_REF:0000052 [IDA]) /// 0005886 // plasma membrane (GO_REF:0000039 [IEA] UniProtKB-SubCell:SL-0039) /// 0016021 // integral to membrane (GO_REF:0000037 [IEA] UniProtKB-KW:KW-0812)	0001540 // beta-amyloid binding (GO_REF:0000019 [IEA] Ensembl:ENSMUSP00000054134)	Low-density lipoprotein receptor class A domain-containing protein 3	E9PR86_HUMAN|LDLRAD3	protein	taxon:9606	20110516	HPA
LGALS12	-3.33333	7.73537e-05	-2.95444	2.91672e-06	1	0.000978088	UniProtKB	Q96DT0	LGALS12	0045598 // regulation of fat cell differentiation (GO_REF:0000002 [IEA] InterPro:IPR030649) /// 0050994 // regulation of lipid catabolic process (GO_REF:0000002 [IEA] InterPro:IPR030649) /// 0097193 // intrinsic apoptotic signaling pathway (PMID:11435439 [IDA])	0005634 // nucleus (GO_REF:0000039 [IEA] UniProtKB-SubCell:SL-0191) /// 0005739 // mitochondrion (GO_REF:0000019 [IEA] Ensembl:ENSMUSP00000097318)	0030395 // lactose binding (PMID:11435439 [IDA])	Galectin-12	LEG12_HUMAN|LGALS12|GRIP1	protein	taxon:9606	20150328	UniProt
LMBRD2	-2.9375	0.000497205	-2.60699	2.55561e-06	1	0.00508801	UniProtKB	Q68DH5	LMBRD2		0016021 // integral to membrane (GO_REF:0000037 [IEA] UniProtKB-KW:KW-0812) /// 0016020 // membrane (PMID:19946888 [IDA])		LMBR1 domain-containing protein 2	LMBD2_HUMAN|LMBRD2	protein	taxon:9606	20140627	UniProt
LMOD2	1.98245	0	2.21359	-0.00071562	0	0	UniProtKB	C9J8F4, Q6P5Q4	LMOD2	0006936 // muscle contraction (GO_REF:0000033 [IBA] PANTHER:PTN000096567) /// 0051694 // pointed-end actin filament capping (GO_REF:0000002 [IEA] InterPro:IPR004934|InterPro:IPR030132) /// 0007015 // actin filament organization (GO_REF:0000033 [IBA] PANTHER:PTN000096563) /// 0030239 // myofibril assembly (GO_REF:0000033 [IBA] PANTHER:PTN000096564)	0005865 // striated muscle thin filament (GO_REF:0000033 [IBA] PANTHER:PTN000096567)	0005523 // tropomyosin binding (GO_REF:0000002 [IEA] InterPro:IPR004934|InterPro:IPR030132) /// 0005523 // tropomyosin binding (GO_REF:0000033 [IBA] PANTHER:PTN000096563) /// 0003779 // actin binding (GO_REF:0000002 [IEA] InterPro:IPR003124) /// 0003779 // actin binding (GO_REF:0000037 [IEA] UniProtKB-KW:KW-0009)	Leiomodin-2	C9J8F4_HUMAN|LMOD2	protein	taxon:9606	20150328	InterPro
LONRF3	-2.34066	1.40787e-09	-2.09337	9.77082e-06	3.21853e-05	3.94862e-08	UniProtKB	H0Y7Q8, Q496Y0, B3KUN7	LONRF3	0006508 // proteolysis (GO_REF:0000002 [IEA] InterPro:IPR003111)		0005515 // protein binding (PMID:25416956 [IPI] UniProtKB:Q7Z3S9) /// 0008270 // zinc ion binding (GO_REF:0000002 [IEA] InterPro:IPR001841) /// 0004176 // ATP-dependent peptidase activity (GO_REF:0000002 [IEA] InterPro:IPR003111) /// 0005515 // protein binding (PMID:20195357 [IPI] UniProtKB:P35232) /// 0005515 // protein binding (PMID:25416956 [IPI] UniProtKB:Q92624)	cDNA FLJ40322 fis, clone TESTI2030917, highly similar to Homo sapiens LON peptidase N-terminal domain and ring finger 3 (LONRF3), transcript variant 1, mRNA	B3KUN7_HUMAN|LONRF3|hCG_22531	protein	taxon:9606	20150328	InterPro
LPAR1	3	0.00119338	3.28293	-1.85513e-06	1	0.0109522	UniProtKB	Q92633, Q6GPG7, B1AP63	LPAR1	0032060 // bleb assembly (GO_REF:0000019 [IEA] Ensembl:ENSMUSP00000103197) /// 0060999 // positive regulation of dendritic spine development (GO_REF:0000019 [IEA] Ensembl:ENSRNOP00000043652) /// 0000187 // activation of MAPK activity (GO_REF:0000019 [IEA] Ensembl:ENSMUSP00000103197) /// 0071673 // positive regulation of smooth muscle cell chemotaxis (GO_REF:0000019 [IEA] Ensembl:ENSRNOP0000004365…	0005887 // integral to plasma membrane (PMID:9070858 [TAS]) /// 0005886 // plasma membrane (Reactome:REACT_15291 [TAS]) /// 0043197 // dendritic spine (GO_REF:0000019 [IEA] Ensembl:ENSRNOP00000043652) /// 0030139 // endocytic vesicle (PMID:19306925 [IDA]) /// 0005886 // plasma membrane (Reactome:REACT_22289 [TAS]) /// 0043198 // dendritic shaft (GO_REF:0000019 [IEA] Ensembl:ENSRNOP00000043652) //…	0070915 // lysophosphatidic acid receptor activity (GO_REF:0000002 [IEA] InterPro:IPR002277|InterPro:IPR004065) /// 0030165 // PDZ domain binding (GO_REF:0000019 [IEA] Ensembl:ENSMUSP00000103197) /// 0004930 // G-protein coupled receptor activity (PMID:8922387 [TAS]) /// 0005515 // protein binding (PMID:19306925 [IPI] UniProtKB:P11233) /// 0001965 // G-protein alpha-subunit binding (GO_REF:000001…	Lysophosphatidic acid receptor 1	B1AP63_HUMAN|LPAR1	protein	taxon:9606	20150328	UniProt
LPXN	-7.5	0.00418107	-6.11284	1.11989e-06	1	0.0317342	UniProtKB	B7Z5P7, O60711	LPXN	0007162 // negative regulation of cell adhesion (PMID:20543562 [IDA]) /// 0006355 // regulation of transcription, DNA-dependent (GO_REF:0000037 [IEA] UniProtKB-KW:KW-0805) /// 0006461 // protein complex assembly (PMID:9565592 [TAS]) /// 0006351 // transcription, DNA-dependent (GO_REF:0000037 [IEA] UniProtKB-KW:KW-0804) /// 0033628 // regulation of cell adhesion mediated by integrin (GO_REF:000001…	0002102 // podosome (PMID:12674328 [IDA]) /// 0005634 // nucleus (PMID:18451096 [IDA]) /// 0005737 // cytoplasm (GO_REF:0000052 [IDA]) /// 0005886 // plasma membrane (PMID:17640867 [IDA]) /// 0005737 // cytoplasm (PMID:17640867 [IDA]) /// 0005925 // focal adhesion (PMID:18497331 [IDA]) /// 0016020 // membrane (PMID:19946888 [IDA]) /// 0042995 // cell projection (GO_REF:0000037 [IEA] UniProtKB-KW:…	0008270 // zinc ion binding (GO_REF:0000002 [IEA] InterPro:IPR001781) /// 0005515 // protein binding (PMID:25416956 [IPI] UniProtKB:P25800) /// 0003712 // transcription cofactor activity (PMID:18497331 [IDA]) /// 0005515 // protein binding (PMID:23088713 [IPI] UniProtKB:P09022) /// 0005515 // protein binding (PMID:17640867 [IPI] UniProtKB:P07948) /// 0005515 // protein binding (PMID:25416956 [IPI…	Leupaxin	B7Z5P7_HUMAN|LPXN	protein	taxon:9606	20150328	InterPro
LRG1	-3.29412	3.88614e-05	-2.92337	3.24713e-06	0.888411	0.000526934	UniProtKB	P02750	LRG1	0030511 // positive regulation of transforming growth factor beta receptor signaling pathway (GO_REF:0000019 [IEA] Ensembl:ENSMUSP00000038048) /// 0050873 // brown fat cell differentiation (GO_REF:0000019 [IEA] Ensembl:ENSMUSP00000038048) /// 0008150 // biological_process (GO_REF:0000015 [ND]) /// 0001938 // positive regulation of endothelial cell proliferation (GO_REF:0000019 [IEA] Ensembl:ENSMU…	0005576 // extracellular region (PMID:12223515 [NAS]) /// 0005615 // extracellular space (PMID:20363744 [IDA]) /// 0070062 // extracellular vesicular exosome (PMID:23533145 [IDA]) /// 0005615 // extracellular space (PMID:16502470 [IDA]) /// 0016020 // membrane (PMID:3856868 [NAS]) /// 0070062 // extracellular vesicular exosome (PMID:23376485 [IDA]) /// 0005576 // extracellular region (PMID:147185…	0003674 // molecular_function (GO_REF:0000015 [ND]) /// 0005160 // transforming growth factor beta receptor binding (GO_REF:0000019 [IEA] Ensembl:ENSMUSP00000038048)	Leucine-rich alpha-2-glycoprotein	A2GL_HUMAN|LRG1|LRG	protein	taxon:9606	20150328	Ensembl
LRP4	2.25	0.000756281	2.4927	-2.65329e-06	1	0.0074076	UniProtKB	O75096	LRP4	0051290 // protein heterotetramerization (GO_REF:0000024 [ISS] UniProtKB:Q9QYP1) /// 0001932 // regulation of protein phosphorylation (GO_REF:0000019 [IEA] Ensembl:ENSMUSP00000028689) /// 0001822 // kidney development (PMID:20381006 [IDA]) /// 1901631 // positive regulation of presynaptic membrane organization (GO_REF:0000024 [ISS] UniProtKB:Q8VI56) /// 0051124 // synaptic growth at neuromuscular…	0016600 // flotillin complex (GO_REF:0000024 [ISS] UniProtKB:Q9QYP1) /// 0031594 // neuromuscular junction (GO_REF:0000024 [ISS] UniProtKB:Q8VI56) /// 0030425 // dendrite (GO_REF:0000024 [ISS] UniProtKB:Q9QYP1) /// 0009986 // cell surface (GO_REF:0000024 [ISS] UniProtKB:Q9QYP1) /// 0016021 // integral to membrane (GO_REF:0000037 [IEA] UniProtKB-KW:KW-0812) /// 0009986 // cell surface (PMID:203810…	0097110 // scaffold protein binding (GO_REF:0000024 [ISS] UniProtKB:Q9QYP1) /// 0005515 // protein binding (PMID:21471202 [IPI] UniProtKB:Q9BQB4) /// 0030971 // receptor tyrosine kinase binding (GO_REF:0000024 [ISS] UniProtKB:Q8VI56) /// 0034185 // apolipoprotein binding (GO_REF:0000019 [IEA] Ensembl:ENSRNOP00000021353) /// 0042803 // protein homodimerization activity (GO_REF:0000019 [IEA] Ensemb…	Low-density lipoprotein receptor-related protein 4	LRP4_HUMAN|LRP4|KIAA0816|LRP10|MEGF7	protein	taxon:9606	20130624	UniProt
LRRC1	-2.52632	0.0018586	-2.24697	2.34949e-06	1	0.0160277	UniProtKB	Q9BTT6	LRRC1		0016020 // membrane (GO_REF:0000039 [IEA] UniProtKB-SubCell:SL-0162) /// 0005737 // cytoplasm (GO_REF:0000039 [IEA] UniProtKB-SubCell:SL-0086)		Leucine-rich repeat-containing protein 1	LRRC1_HUMAN|LRRC1|LANO	protein	taxon:9606	20150328	UniProt
LSAMP	-8.25	7.42907e-06	-7.03217	2.50293e-06	0.169836	0.000117452	UniProtKB	Q13449	LSAMP	0007399 // nervous system development (PMID:8666243 [TAS]) /// 0016337 // cell-cell adhesion (GO_REF:0000033 [IBA] PANTHER:PTN001067895) /// 0050767 // regulation of neurogenesis (GO_REF:0000033 [IBA] PANTHER:PTN001067896) /// 0035641 // locomotory exploration behavior (GO_REF:0000019 [IEA] Ensembl:ENSMUSP00000077913)	0005886 // plasma membrane (GO_REF:0000033 [IBA] PANTHER:PTN001067895) /// 0009986 // cell surface (GO_REF:0000033 [IBA] PANTHER:PTN001067895) /// 0043025 // neuronal cell body (GO_REF:0000033 [IBA] PANTHER:PTN001067896) /// 0043005 // neuron projection (GO_REF:0000033 [IBA] PANTHER:PTN001067896) /// 0005911 // cell-cell junction (GO_REF:0000033 [IBA] PANTHER:PTN001067895) /// 0031225 // anchored…	0005515 // protein binding (PMID:21982860 [IPI] UniProtKB:Q7Z3B1) /// 0005515 // protein binding (PMID:21982860 [IPI] UniProtKB:Q9P121)	Limbic system-associated membrane protein	LSAMP_HUMAN|LSAMP|IGLON3|LAMP	protein	taxon:9606	20150330	IntAct
LSM6	-2.55814	1.76702e-06	-2.28393	5.4373e-06	0.0403959	3.11456e-05	UniProtKB	P62312	LSM6	0000398 // mRNA splicing, via spliceosome (GO_REF:0000033 [IBA] PANTHER:PTN000111530) /// 0008033 // tRNA processing (GO_REF:0000037 [IEA] UniProtKB-KW:KW-0819) /// 0008380 // RNA splicing (PMID:10523320 [TAS]) /// 0030490 // maturation of SSU-rRNA (GO_REF:0000033 [IBA] PANTHER:PTN000111600) /// 0010467 // gene expression (Reactome:REACT_71 [TAS]) /// 0000288 // nuclear-transcribed mRNA catabolic…	0005829 // cytosol (Reactome:REACT_20560 [TAS]) /// 0005829 // cytosol (Reactome:REACT_20540 [TAS]) /// 0046540 // U4/U6 x U5 tri-snRNP complex (GO_REF:0000033 [IBA] PANTHER:PTN000111600) /// 0030532 // small nuclear ribonucleoprotein complex (PMID:10523320 [TAS]) /// 0005730 // nucleolus (GO_REF:0000033 [IBA] PANTHER:PTN000111600) /// 0005688 // U6 snRNP (GO_REF:0000033 [IBA] PANTHER:PTN00011160…	0005515 // protein binding (PMID:22365833 [IPI] UniProtKB:Q9UK45) /// 0005515 // protein binding (PMID:15231747 [IPI] UniProtKB:Q9UK45) /// 0005515 // protein binding (PMID:25416956 [IPI] UniProtKB:Q9Y4Y9) /// 0005515 // protein binding (PMID:15231747 [IPI] UniProtKB:Q9Y4Y9) /// 0005515 // protein binding (PMID:15231747 [IPI] UniProtKB:P62310) /// 0005515 // protein binding (PMID:25416956 [IPI] U…	U6 snRNA-associated Sm-like protein LSm6	LSM6_HUMAN|LSM6	protein	taxon:9606	20130528	Reactome
LTBP2	-3.57895	2.15439e-06	-3.1781	4.10386e-06	0.0492515	3.72553e-05	UniProtKB	G3V3X5, H0YJ20, G3V511, Q14767	LTBP2	0006605 // protein targeting (PMID:7798248 [TAS]) /// 0007179 // transforming growth factor beta receptor signaling pathway (PMID:8697098 [TAS]) /// 0009306 // protein secretion (PMID:8697098 [TAS])	0005578 // proteinaceous extracellular matrix (PMID:7798248 [TAS]) /// 0070062 // extracellular vesicular exosome (PMID:21362503 [IDA]) /// 0070062 // extracellular vesicular exosome (PMID:23533145 [IDA]) /// 0031012 // extracellular matrix (PMID:20551380 [IDA]) /// 0070062 // extracellular vesicular exosome (PMID:23376485 [IDA]) /// 0005615 // extracellular space (PMID:20551380 [IDA])	0008201 // heparin binding (GO_REF:0000037 [IEA] UniProtKB-KW:KW-0358) /// 0019838 // growth factor binding (GO_REF:0000037 [IEA] UniProtKB-KW:KW-0340) /// 0005515 // protein binding (PMID:17581631 [IPI] UniProtKB:Q9UBX5) /// 0005509 // calcium ion binding (GO_REF:0000002 [IEA] InterPro:IPR001881|InterPro:IPR018097)	Latent-transforming growth factor beta-binding protein 2	G3V3X5_HUMAN|LTBP2	protein	taxon:9606	20150328	InterPro
LXN	-2.33333	0.00354547	-2.07753	2.24131e-06	1	0.0275878	UniProtKB	Q9BS40	LXN	0010951 // negative regulation of endopeptidase activity (GO_REF:0000019 [IEA] Ensembl:ENSMUSP00000060732) /// 0006954 // inflammatory response (GO_REF:0000037 [IEA] UniProtKB-KW:KW-0395) /// 0050965 // detection of temperature stimulus involved in sensory perception of pain (GO_REF:0000019 [IEA] Ensembl:ENSMUSP00000060732) /// 0010951 // negative regulation of endopeptidase activity (GO_REF:0000…	0070062 // extracellular vesicular exosome (PMID:23376485 [IDA]) /// 0005737 // cytoplasm (GO_REF:0000039 [IEA] UniProtKB-SubCell:SL-0086)	0005515 // protein binding (PMID:25416956 [IPI] UniProtKB:Q9Y6G1) /// 0008201 // heparin binding (GO_REF:0000037 [IEA] UniProtKB-KW:KW-0358) /// 0005515 // protein binding (PMID:25416956 [IPI] UniProtKB:Q9HCM9) /// 0005515 // protein binding (PMID:25416956 [IPI] UniProtKB:P43361) /// 0005515 // protein binding (PMID:25416956 [IPI] UniProtKB:Q969J2) /// 0005515 // protein binding (PMID:25416956 [I…	Latexin	LXN_HUMAN|LXN	protein	taxon:9606	20150330	IntAct
LY96	-2.35	0.00427313	-2.09168	2.16382e-06	1	0.0323792	UniProtKB	Q9Y6Y9	LY96	0045087 // innate immune response (Reactome:REACT_6802 [TAS]) /// 0034134 // toll-like receptor 2 signaling pathway (Reactome:REACT_7980 [TAS]) /// 0038123 // toll-like receptor TLR1:TLR2 signaling pathway (Reactome:REACT_8005 [TAS]) /// 0002755 // MyD88-dependent toll-like receptor signaling pathway (Reactome:REACT_6788 [TAS]) /// 0006954 // inflammatory response (GO_REF:0000037 [IEA] UniProtKB-…	0010008 // endosome membrane (Reactome:REACT_150365 [TAS]) /// 0010008 // endosome membrane (Reactome:REACT_6799 [TAS]) /// 0010008 // endosome membrane (Reactome:REACT_25318 [TAS]) /// 0010008 // endosome membrane (Reactome:REACT_6713 [TAS]) /// 0005886 // plasma membrane (Reactome:REACT_6862 [TAS]) /// 0046696 // lipopolysaccharide receptor complex (PMID:19252480 [IDA]) /// 0005886 // plasma me…	0001875 // lipopolysaccharide receptor activity (PMID:19252480 [IDA]) /// 0005515 // protein binding (PMID:19252480 [IPI] UniProtKB:O00206) /// 0005515 // protein binding (PMID:17803912 [IPI] UniProtKB:O00206) /// 0015026 // coreceptor activity (PMID:10359581 [TAS])	Lymphocyte antigen 96	LY96_HUMAN|LY96|ESOP1|MD2	protein	taxon:9606	20090602	UniProt
MAP3K1	2.05556	0.00456218	2.27656	-2.04514e-06	1	0.034066	UniProtKB	Q13233	MAP3K1	0045087 // innate immune response (Reactome:REACT_6802 [TAS]) /// 0034134 // toll-like receptor 2 signaling pathway (Reactome:REACT_7980 [TAS]) /// 0002755 // MyD88-dependent toll-like receptor signaling pathway (Reactome:REACT_6788 [TAS]) /// 0030334 // regulation of cell migration (GO_REF:0000019 [IEA] Ensembl:ENSMUSP00000104890) /// 0034162 // toll-like receptor 9 signaling pathway (Reactome:R…	0005829 // cytosol (Reactome:REACT_163987 [TAS]) /// 0005829 // cytosol (Reactome:REACT_6962 [TAS]) /// 0005829 // cytosol (Reactome:REACT_24935 [TAS]) /// 0005829 // cytosol (Reactome:REACT_163949 [TAS])	0004672 // protein kinase activity (PMID:15001576 [IDA]) /// 0005515 // protein binding (PMID:17620599 [IPI] UniProtKB:P32121) /// 0005515 // protein binding (PMID:25241761 [IPI] UniProtKB:P32121) /// 0004709 // MAP kinase kinase kinase activity (PMID:9808624 [NAS]) /// 0005515 // protein binding (PMID:16810323 [IPI] UniProtKB:P15056) /// 0005515 // protein binding (PMID:11784851 [IPI] UniProtKB:…	Mitogen-activated protein kinase kinase kinase 1	M3K1_HUMAN|MAP3K1|MAPKKK1|MEKK|MEKK1	protein	taxon:9606	20150328	GOC
MAP3K8	-4.5	0.00719772	-3.86107	1.18715e-06	1	0.0499991	UniProtKB	P41279, Q5T857, Q5T853	MAP3K8	0000165 // MAPK cascade (GO_REF:0000003 [IEA] EC:2.7.11.25) /// 0031295 // T cell costimulation (Reactome:REACT_19344 [TAS]) /// 0007049 // cell cycle (GO_REF:0000037 [IEA] UniProtKB-KW:KW-0131) /// 0006468 // protein phosphorylation (GO_REF:0000002 [IEA] InterPro:IPR000719) /// 0006468 // protein phosphorylation (GO_REF:0000002 [IEA] InterPro:IPR000719|InterPro:IPR008271|InterPro:IPR017424) /// …	0005737 // cytoplasm (GO_REF:0000052 [IDA]) /// 0005829 // cytosol (Reactome:REACT_22206 [TAS]) /// 0005829 // cytosol (Reactome:REACT_19232 [TAS]) /// 0005829 // cytosol (Reactome:REACT_19141 [TAS])	0005524 // ATP binding (GO_REF:0000002 [IEA] InterPro:IPR000719) /// 0004672 // protein kinase activity (GO_REF:0000002 [IEA] InterPro:IPR000719) /// 0004709 // MAP kinase kinase kinase activity (GO_REF:0000003 [IEA] EC:2.7.11.25) /// 0005515 // protein binding (PMID:21988832 [IPI] UniProtKB:P19838) /// 0005515 // protein binding (PMID:14743216 [IPI] UniProtKB:P19838) /// 0005515 // protein bindi…	Mitogen-activated protein kinase kinase kinase 8	M3K8_HUMAN|MAP3K8|COT|ESTF	protein	taxon:9606	20150328	GOC
MAPK1	-3.34848	2.71141e-17	-2.99166	1.29213e-05	6.19855e-13	1.5045e-15	UniProtKB	P28482	MAPK1	0000189 // MAPK import into nucleus (GO_REF:0000019 [IEA] Ensembl:ENSRNOP00000002533) /// 0007173 // epidermal growth factor receptor signaling pathway (Reactome:REACT_9417 [TAS]) /// 0008543 // fibroblast growth factor receptor signaling pathway (Reactome:REACT_355289 [TAS]) /// 0045596 // negative regulation of cell differentiation (GO_REF:0000019 [IEA] Ensembl:ENSMUSP00000065983) /// 0030335 /…	0005829 // cytosol (Reactome:REACT_111239 [TAS]) /// 0005829 // cytosol (Reactome:REACT_355595 [TAS]) /// 0005925 // focal adhesion (PMID:19565474 [TAS]) /// 0005901 // caveola (PMID:19565474 [TAS]) /// 0005829 // cytosol (Reactome:REACT_264361 [TAS]) /// 0031143 // pseudopodium (GO_REF:0000019 [IEA] Ensembl:ENSMUSP00000065983) /// 0005829 // cytosol (Reactome:REACT_20631 [TAS]) /// 0005829 // cy…	0005515 // protein binding (PMID:25241761 [IPI] UniProtKB:P32121) /// 0005515 // protein binding (PMID:16286470 [IPI] UniProtKB:P28562) /// 0004707 // MAP kinase activity (GO_REF:0000003 [IEA] EC:2.7.11.24) /// 0004674 // protein serine/threonine kinase activity (PMID:15850461 [IDA]) /// 0003677 // DNA binding (GO_REF:0000037 [IEA] UniProtKB-KW:KW-0238) /// 0005515 // protein binding (PMID:252417…	Mitogen-activated protein kinase 1	MK01_HUMAN|MAPK1|ERK2|PRKM1|PRKM2	protein	taxon:9606	20130503	Reactome
MARCH3	-3.29412	3.88614e-05	-2.92337	3.24713e-06	0.888411	0.000526934	UniProtKB	Q86UD3	MARCH3	0006897 // endocytosis (GO_REF:0000037 [IEA] UniProtKB-KW:KW-0254) /// 0016567 // protein ubiquitination (GO_REF:0000041 [IEA] UniPathway:UPA00143)	0005768 // endosome (PMID:14722266 [IDA]) /// 0005764 // lysosome (PMID:14722266 [IDA]) /// 0016021 // integral to membrane (GO_REF:0000037 [IEA] UniProtKB-KW:KW-0812) /// 0031901 // early endosome membrane (GO_REF:0000039 [IEA] UniProtKB-SubCell:SL-0093) /// 0030659 // cytoplasmic vesicle membrane (GO_REF:0000039 [IEA] UniProtKB-SubCell:SL-0089)	0008270 // zinc ion binding (GO_REF:0000002 [IEA] InterPro:IPR011016) /// 0016874 // ligase activity (GO_REF:0000037 [IEA] UniProtKB-KW:KW-0436)	E3 ubiquitin-protein ligase MARCH3	MARH3_HUMAN|MARCH3|RNF173	protein	taxon:9606	20101203	UniProt
MAT1A	-30.5	1.72647e-14	-24.5349	5.15495e-06	3.94689e-10	7.94143e-13	UniProtKB	Q00266, B1ANE6	MAT1A	0044281 // small molecule metabolic process (Reactome:REACT_111217 [TAS]) /// 0006730 // one-carbon metabolic process (GO_REF:0000037 [IEA] UniProtKB-KW:KW-0554) /// 0032259 // methylation (Reactome:REACT_6946 [TAS]) /// 0006520 // cellular amino acid metabolic process (PMID:1772450 [TAS]) /// 0006805 // xenobiotic metabolic process (Reactome:REACT_6959 [TAS]) /// 0006556 // S-adenosylmethionine …	0005829 // cytosol (Reactome:REACT_6819 [TAS])	0004478 // methionine adenosyltransferase activity (GO_REF:0000002 [IEA] InterPro:IPR002133|InterPro:IPR022628|InterPro:IPR022629|InterPro:IPR022631|InterPro:IPR022636) /// 0005524 // ATP binding (GO_REF:0000037 [IEA] UniProtKB-KW:KW-0067) /// 0046872 // metal ion binding (GO_REF:0000037 [IEA] UniProtKB-KW:KW-0479) /// 0005524 // ATP binding (GO_REF:0000002 [IEA] InterPro:IPR002133) /// 0004478 /…	S-adenosylmethionine synthase isoform type-1	B1ANE6_HUMAN|MAT1A	protein	taxon:9606	20150328	InterPro
MED13	1.85185	1.20666e-07	2.06434	-7.58698e-06	0.00275855	2.55895e-06	UniProtKB	Q9UHV7	MED13	0030518 // intracellular steroid hormone receptor signaling pathway (PMID:11867769 [IDA]) /// 0010467 // gene expression (Reactome:REACT_71 [TAS]) /// 0045893 // positive regulation of transcription, DNA-dependent (PMID:10198638 [IDA]) /// 0030521 // androgen receptor signaling pathway (PMID:12218053 [IDA]) /// 0006367 // transcription initiation from RNA polymerase II promoter (Reactome:REACT_12…	0005654 // nucleoplasm (Reactome:REACT_12410 [TAS]) /// 0016592 // mediator complex (PMID:10198638 [IDA]) /// 0016592 // mediator complex (PMID:12037571 [IDA]) /// 0005654 // nucleoplasm (Reactome:REACT_12480 [TAS]) /// 0005634 // nucleus (PMID:10235267 [IDA]) /// 0016020 // membrane (PMID:19946888 [IDA]) /// 0005654 // nucleoplasm (Reactome:REACT_12379 [TAS])	0046966 // thyroid hormone receptor binding (PMID:10198638 [IDA]) /// 0003712 // transcription cofactor activity (PMID:12218053 [IDA]) /// 0030374 // ligand-dependent nuclear receptor transcription coactivator activity (PMID:10235266 [NAS]) /// 0003713 // transcription coactivator activity (PMID:12037571 [IDA]) /// 0004872 // receptor activity (PMID:12218053 [IDA]) /// 0042809 // vitamin D recept…	Mediator of RNA polymerase II transcription subunit 13	MED13_HUMAN|MED13|ARC250|KIAA0593|THRAP1|TRAP240	protein	taxon:9606	20030822	UniProt
MFSD2A	-5.5	0.000910594	-4.7067	1.53802e-06	1	0.00868465	UniProtKB	Q8NA29, E7EPI8, Q5SSK0	MFSD2A	0055085 // transmembrane transport (GO_REF:0000019 [IEA] Ensembl:ENSMUSP00000030408) /// 1990379 /// 0055085 // transmembrane transport (GO_REF:0000037 [IEA] UniProtKB-KW:KW-0769) /// 0015908 // fatty acid transport (GO_REF:0000024 [ISS] UniProtKB:Q9DA75) /// 0060856 // establishment of blood-brain barrier (GO_REF:0000024 [ISS] UniProtKB:Q9DA75) /// 0055085 // transmembrane transport (GO_REF:0000…	0005789 // endoplasmic reticulum membrane (GO_REF:0000039 [IEA] UniProtKB-SubCell:SL-0097) /// 0005737 // cytoplasm (GO_REF:0000052 [IDA]) /// 0005886 // plasma membrane (GO_REF:0000052 [IDA]) /// 0005887 // integral to plasma membrane (GO_REF:0000024 [ISS] UniProtKB:Q9DA75)	0015293 // symporter activity (GO_REF:0000024 [ISS] UniProtKB:Q9DA75) /// 0005548 // phospholipid transporter activity (GO_REF:0000024 [ISS] UniProtKB:Q9DA75)	Sodium-dependent lysophosphatidylcholine symporter 1	E7EPI8_HUMAN|MFSD2A	protein	taxon:9606	20111111	HPA
MGAT3	-5	0.00259964	-4.28389	1.36258e-06	1	0.0210373	UniProtKB	B0QY92, Q09327, B0QY93	MGAT3	0043687 // post-translational protein modification (Reactome:REACT_22161 [TAS]) /// 0006487 // protein N-linked glycosylation (GO_REF:0000002 [IEA] InterPro:IPR006813) /// 0044267 // cellular protein metabolic process (Reactome:REACT_17015 [TAS]) /// 0018279 // protein N-linked glycosylation via asparagine (Reactome:REACT_22426 [TAS])	0016020 // membrane (GO_REF:0000002 [IEA] InterPro:IPR006813) /// 0016021 // integral to membrane (GO_REF:0000037 [IEA] UniProtKB-KW:KW-0812) /// 0000139 // Golgi membrane (Reactome:REACT_25005 [TAS])	0003830 // beta-1,4-mannosylglycoprotein 4-beta-N-acetylglucosaminyltransferase activity (GO_REF:0000002 [IEA] InterPro:IPR006813) /// 0003830 // beta-1,4-mannosylglycoprotein 4-beta-N-acetylglucosaminyltransferase activity (GO_REF:0000003 [IEA] EC:2.4.1.144)	Beta-1,4-mannosyl-glycoprotein 4-beta-N-acetylglucosaminyltransferase	B0QY92_HUMAN|MGAT3	protein	taxon:9606	20150328	InterPro
MGMT	-2.37931	5.55213e-07	-2.12624	6.4242e-06	0.0126927	1.06662e-05	UniProtKB	P16455	MGMT	0042493 // response to drug (GO_REF:0000019 [IEA] Ensembl:ENSRNOP00000021537) /// 0006266 // DNA ligation (PMID:2188979 [TAS]) /// 0043281 // regulation of cysteine-type endopeptidase activity involved in apoptotic process (GO_REF:0000019 [IEA] Ensembl:ENSMUSP00000080224) /// 0071407 // cellular response to organic cyclic compound (GO_REF:0000019 [IEA] Ensembl:ENSRNOP00000021537) /// 0060644 // m…	0005654 // nucleoplasm (Reactome:REACT_355605 [TAS]) /// 0005654 // nucleoplasm (GO_REF:0000052 [IDA]) /// 0005634 // nucleus (PMID:2188979 [TAS]) /// 0016020 // membrane (PMID:19946888 [IDA]) /// 0005654 // nucleoplasm (Reactome:REACT_1876 [TAS])	0008168 // methyltransferase activity (PMID:2188979 [TAS]) /// 0003908 // methylated-DNA-[protein]-cysteine S-methyltransferase activity (GO_REF:0000033 [IBA] PANTHER:PTN000087938) /// 0005509 // calcium ion binding (GO_REF:0000019 [IEA] Ensembl:ENSRNOP00000021537) /// 0003684 // damaged DNA binding (GO_REF:0000033 [IBA] PANTHER:PTN000087938) /// 0003677 // DNA binding (PMID:2188979 [TAS]) /// 00…	Methylated-DNA--protein-cysteine methyltransferase	MGMT_HUMAN|MGMT	protein	taxon:9606	20030904	PINC
MICAL1	-2.24691	1.04804e-07	-2.00931	8.03102e-06	0.00239593	2.24549e-06	UniProtKB	Q8TDZ2, H0Y6Z4, Q5TED7	MICAL1	0019417 // sulfur oxidation (GO_REF:0000024 [ISS] UniProtKB:Q8VDP3) /// 0007165 // signal transduction (PMID:11827972 [NAS]) /// 0007010 // cytoskeleton organization (PMID:11827972 [NAS]) /// 0001933 // negative regulation of protein phosphorylation (GO_REF:0000019 [IEA] Ensembl:ENSMUSP00000019967) /// 0043154 // negative regulation of cysteine-type endopeptidase activity involved in apoptotic pr…	0005882 // intermediate filament (PMID:11827972 [NAS]) /// 0005737 // cytoplasm (PMID:24440334 [IDA]) /// 0005737 // cytoplasm (PMID:11827972 [IDA])	0008270 // zinc ion binding (GO_REF:0000002 [IEA] InterPro:IPR001781) /// 0016709 // oxidoreductase activity, acting on paired donors, with incorporation or reduction of molecular oxygen, NAD(P)H as one donor, and incorporation of one atom of oxygen (GO_REF:0000002 [IEA] InterPro:IPR029937) /// 0017124 // SH3 domain binding (PMID:11827972 [IPI] UniProtKB:Q14511) /// 0016709 // oxidoreductase acti…	Protein-methionine sulfoxide oxidase MICAL1	H0Y6Z4_HUMAN|MICAL1	protein	taxon:9606	20150328	InterPro
MITF_2	-2.44444	0.00444471	-2.17375	2.09656e-06	1	0.0333587
MKRN2OS	-4.4	0.0024941	-3.80783	1.44007e-06	1	0.0203344
MOCS1	1.90033	1.39084e-26	2.12093	-2.96224e-05	3.1796e-22	1.09265e-24	UniProtKB	Q9NZB8, F8WCK1	MOCS1	0044281 // small molecule metabolic process (Reactome:REACT_111217 [TAS]) /// 0006777 // Mo-molybdopterin cofactor biosynthetic process (PMID:15180982 [IDA]) /// 0006767 // water-soluble vitamin metabolic process (Reactome:REACT_11238 [TAS]) /// 0006777 // Mo-molybdopterin cofactor biosynthetic process (PMID:9921896 [IMP]) /// 0006777 // Mo-molybdopterin cofactor biosynthetic process (PMID:973153…	0005829 // cytosol (Reactome:REACT_25068 [TAS]) /// 0005634 // nucleus (PMID:9731530 [NAS]) /// 0019008 // molybdopterin synthase complex (GO_REF:0000002 [IEA] InterPro:IPR010505)	0005525 // GTP binding (GO_REF:0000037 [IEA] UniProtKB-KW:KW-0342) /// 0046872 // metal ion binding (GO_REF:0000037 [IEA] UniProtKB-KW:KW-0479) /// 0061597 /// 0003824 // catalytic activity (GO_REF:0000002 [IEA] InterPro:IPR013785) /// 0051539 // 4 iron, 4 sulfur cluster binding (PMID:15180982 [IDA]) /// 0051539 // 4 iron, 4 sulfur cluster binding (GO_REF:0000037 [IEA] UniProtKB-KW:KW-0004)	Molybdenum cofactor biosynthesis protein 1	F8WCK1_HUMAN|MOCS1	protein	taxon:9606	20150328	InterPro
MOGAT1	5.4	2.05055e-09	5.90046	-4.412e-06	4.68775e-05	5.60066e-08	UniProtKB	A0A087WTM8, Q96PD6	MOGAT1	0008152 // metabolic process (GO_REF:0000002 [IEA] InterPro:IPR007130) /// 0019432 // triglyceride biosynthetic process (GO_REF:0000041 [IEA] UniPathway:UPA00282) /// 0006651 // diacylglycerol biosynthetic process (GO_REF:0000019 [IEA] Ensembl:ENSMUSP00000109152) /// 0006071 // glycerol metabolic process (GO_REF:0000037 [IEA] UniProtKB-KW:KW-0319)	0005789 // endoplasmic reticulum membrane (GO_REF:0000039 [IEA] UniProtKB-SubCell:SL-0097) /// 0016021 // integral to membrane (GO_REF:0000037 [IEA] UniProtKB-KW:KW-0812)	0003846 // 2-acylglycerol O-acyltransferase activity (GO_REF:0000003 [IEA] EC:2.3.1.22) /// 0016747 // transferase activity, transferring acyl groups other than amino-acyl groups (GO_REF:0000002 [IEA] InterPro:IPR007130) /// 0004144 // diacylglycerol O-acyltransferase activity (GO_REF:0000019 [IEA] Ensembl:ENSMUSP00000109152)	2-acylglycerol O-acyltransferase 1	A0A087WTM8_HUMAN|MOGAT1	protein	taxon:9606	20150328	GOC
MPP7	2.17308	5.48873e-08	2.41929	-6.50675e-06	0.00125478	1.23259e-06	UniProtKB	Q5T2T1	MPP7	0071896 // protein localization to adherens junction (PMID:17237226 [IMP]) /// 0009967 // positive regulation of signal transduction (PMID:14719143 [NAS]) /// 0031334 // positive regulation of protein complex assembly (PMID:17237226 [IDA]) /// 0070830 // tight junction assembly (PMID:17332497 [IDA]) /// 0030010 // establishment of cell polarity (PMID:17332497 [TAS]) /// 0009967 // positive regula…	0030054 // cell junction (GO_REF:0000052 [IDA]) /// 0005923 // tight junction (PMID:17332497 [IDA]) /// 0097025 // MPP7-DLG1-LIN7 complex (PMID:20702775 [IDA]) /// 0005912 // adherens junction (PMID:17237226 [IDA]) /// 0005739 // mitochondrion (GO_REF:0000052 [IDA]) /// 0097025 // MPP7-DLG1-LIN7 complex (PMID:17237226 [IDA])	0035591 // signaling adaptor activity (PMID:20702775 [TAS]) /// 0019904 // protein domain specific binding (PMID:17332497 [IPI] UniProtKB:Q12959) /// 0035591 // signaling adaptor activity (PMID:14719143 [NAS]) /// 0032947 // protein complex scaffold (PMID:17237226 [IDA]) /// 0019904 // protein domain specific binding (PMID:17332497 [IPI] UniProtKB:Q8N3R9) /// 0005515 // protein binding (PMID:1723…	MAGUK p55 subfamily member 7	MPP7_HUMAN|MPP7	protein	taxon:9606	20110307	BHF-UCL
MRPL22	-3.33333	7.44446e-07	-2.96587	4.66675e-06	0.0170188	1.40419e-05	UniProtKB	A0A0C4DGX2, Q9NWU5, J3KQY1, E7ESL0	MRPL22	0070126 // mitochondrial translational termination (Reactome:REACT_268261 [TAS]) /// 0070124 // mitochondrial translational initiation (Reactome:REACT_267634 [TAS]) /// 0006996 // organelle organization (Reactome:REACT_264135 [TAS]) /// 0032543 // mitochondrial translation (Reactome:REACT_268551 [TAS]) /// 0006412 // translation (GO_REF:0000002 [IEA] InterPro:IPR001063|InterPro:IPR005727) /// 007…	0005743 // mitochondrial inner membrane (Reactome:REACT_268757 [TAS]) /// 0005743 // mitochondrial inner membrane (Reactome:REACT_267888 [TAS]) /// 0005743 // mitochondrial inner membrane (Reactome:REACT_267980 [TAS]) /// 0005743 // mitochondrial inner membrane (Reactome:REACT_267717 [TAS]) /// 0005739 // mitochondrion (GO_REF:0000024 [ISS] UniProtKB:Q3SZX5) /// 0005743 // mitochondrial inner mem…	0003735 // structural constituent of ribosome (GO_REF:0000002 [IEA] InterPro:IPR001063|InterPro:IPR005727) /// 0044822	39S ribosomal protein L22, mitochondrial	A0A0C4DGX2_HUMAN|MRPL22	protein	taxon:9606	20150328	InterPro
MRPL33	-3.31579	2.69231e-19	-2.9634	1.46611e-05	6.15488e-15	1.63259e-17	UniProtKB	O75394	MRPL33	0070126 // mitochondrial translational termination (Reactome:REACT_268261 [TAS]) /// 0070124 // mitochondrial translational initiation (Reactome:REACT_267634 [TAS]) /// 0006996 // organelle organization (Reactome:REACT_264135 [TAS]) /// 0032543 // mitochondrial translation (Reactome:REACT_268551 [TAS]) /// 0070125 // mitochondrial translational elongation (Reactome:REACT_268133 [TAS])	0005743 // mitochondrial inner membrane (Reactome:REACT_268757 [TAS]) /// 0005743 // mitochondrial inner membrane (Reactome:REACT_267888 [TAS]) /// 0005762 // mitochondrial large ribosomal subunit (GO_REF:0000033 [IBA] PANTHER:PTN000391313) /// 0005743 // mitochondrial inner membrane (Reactome:REACT_267980 [TAS]) /// 0005743 // mitochondrial inner membrane (Reactome:REACT_267717 [TAS]) /// 000574…	0003735 // structural constituent of ribosome (GO_REF:0000033 [IBA] PANTHER:PTN001033119)	39S ribosomal protein L33, mitochondrial	RM33_HUMAN|MRPL33|C2orf1	protein	taxon:9606	20141107	GO_Central
MRPL51	-6.46875	1.02423e-32	-5.75806	1.50234e-05	2.3415e-28	9.40361e-31	UniProtKB	Q4U2R6	MRPL51	0070126 // mitochondrial translational termination (Reactome:REACT_268261 [TAS]) /// 0070124 // mitochondrial translational initiation (Reactome:REACT_267634 [TAS]) /// 0006996 // organelle organization (Reactome:REACT_264135 [TAS]) /// 0032543 // mitochondrial translation (Reactome:REACT_268551 [TAS]) /// 0006412 // translation (GO_REF:0000024 [ISS] UniProtKB:P0C2B6) /// 0070125 // mitochondrial…	0005743 // mitochondrial inner membrane (Reactome:REACT_268757 [TAS]) /// 0005743 // mitochondrial inner membrane (Reactome:REACT_267888 [TAS]) /// 0005743 // mitochondrial inner membrane (Reactome:REACT_267980 [TAS]) /// 0005762 // mitochondrial large ribosomal subunit (GO_REF:0000024 [ISS] UniProtKB:P0C2B6) /// 0005743 // mitochondrial inner membrane (Reactome:REACT_267717 [TAS]) /// 0005743 //…	0003735 // structural constituent of ribosome (GO_REF:0000024 [ISS] UniProtKB:P0C2B6) /// 0005515 // protein binding (PMID:20601428 [IPI] UniProtKB:Q15070)	39S ribosomal protein L51, mitochondrial	RM51_HUMAN|MRPL51|MRP64|CDA09|HSPC241	protein	taxon:9606	20070220	UniProt
MRPL54	-3	2.01985e-06	-2.67258	4.62583e-06	0.0461758	3.52218e-05	UniProtKB	Q6P161	MRPL54	0070126 // mitochondrial translational termination (Reactome:REACT_268261 [TAS]) /// 0070124 // mitochondrial translational initiation (Reactome:REACT_267634 [TAS]) /// 0006996 // organelle organization (Reactome:REACT_264135 [TAS]) /// 0032543 // mitochondrial translation (Reactome:REACT_268551 [TAS]) /// 0070125 // mitochondrial translational elongation (Reactome:REACT_268133 [TAS])	0005743 // mitochondrial inner membrane (Reactome:REACT_268757 [TAS]) /// 0005743 // mitochondrial inner membrane (Reactome:REACT_267888 [TAS]) /// 0005743 // mitochondrial inner membrane (Reactome:REACT_267980 [TAS]) /// 0005743 // mitochondrial inner membrane (Reactome:REACT_267717 [TAS]) /// 0005743 // mitochondrial inner membrane (Reactome:REACT_268750 [TAS]) /// 0005743 // mitochondrial inne…	44822	39S ribosomal protein L54, mitochondrial	RM54_HUMAN|MRPL54	protein	taxon:9606	20140927	Reactome
MSC	-3.07143	0.000685699	-2.72161	2.40063e-06	1	0.00679193	UniProtKB	O60682	MSC	0060021 // palate development (GO_REF:0000019 [IEA] Ensembl:ENSMUSP00000027062) /// 0006366 // transcription from RNA polymerase II promoter (PMID:9584154 [TAS]) /// 0014707 // branchiomeric skeletal muscle development (GO_REF:0000019 [IEA] Ensembl:ENSMUSP00000027062) /// 0060539 // diaphragm development (GO_REF:0000019 [IEA] Ensembl:ENSMUSP00000027062) /// 0000122 // negative regulation of trans…	0005634 // nucleus (GO_REF:0000039 [IEA] UniProtKB-SubCell:SL-0191)	0003700 // sequence-specific DNA binding transcription factor activity (PMID:9584154 [TAS]) /// 0046983 // protein dimerization activity (GO_REF:0000002 [IEA] InterPro:IPR011598) /// 0003714 // transcription corepressor activity (PMID:9584154 [TAS]) /// 0001206 // RNA polymerase II distal enhancer sequence-specific DNA binding transcription factor activity involved in negative regulation of trans…	Musculin	MUSC_HUMAN|MSC|ABF1|BHLHA22	protein	taxon:9606	20150328	Ensembl
MSI2	-4.125	0.000430922	-3.61693	2.11113e-06	1	0.00452934	UniProtKB	Q96DH6, J3QKT5, B4DHE8, J3KTC1, B4DM51	MSI2	0048864 // stem cell development (GO_REF:0000019 [IEA] Ensembl:ENSMUSP00000090470)	0005844 // polysome (GO_REF:0000019 [IEA] Ensembl:ENSMUSP00000090470) /// 0005737 // cytoplasm (GO_REF:0000039 [IEA] UniProtKB-SubCell:SL-0086)	0005515 // protein binding (PMID:25416956 [IPI] UniProtKB:P55795) /// 0003676 // nucleic acid binding (GO_REF:0000002 [IEA] InterPro:IPR000504) /// 0005515 // protein binding (PMID:25416956 [IPI] UniProtKB:A4D127) /// 0044822 /// 0008266 // poly(U) RNA binding (GO_REF:0000019 [IEA] Ensembl:ENSMUSP00000090470) /// 0000166 // nucleotide binding (GO_REF:0000002 [IEA] InterPro:IPR012677)	RNA-binding protein Musashi homolog 2	B4DHE8_HUMAN|MSI2	protein	taxon:9606	20150328	InterPro
MT1A	-6.85714	3.78369e-14	-6.05571	7.04973e-06	8.6499e-10	1.7061e-12	UniProtKB	P04731	MT1A	0045926 // negative regulation of growth (GO_REF:0000024 [ISS] UniProtKB:P13640) /// 0071294 // cellular response to zinc ion (PMID:11168427 [IEP]) /// 0071276 // cellular response to cadmium ion (PMID:16827180 [IEP])	0005634 // nucleus (GO_REF:0000024 [ISS] UniProtKB:P13640) /// 0005737 // cytoplasm (GO_REF:0000024 [ISS] UniProtKB:P13640) /// 0048471 // perinuclear region of cytoplasm (GO_REF:0000024 [ISS] UniProtKB:P13640)	0005515 // protein binding (PMID:16778767 [IPI] UniProtKB:Q13585) /// 0005515 // protein binding (PMID:16442532 [IPI] UniProtKB:P04637) /// 0008270 // zinc ion binding (GO_REF:0000024 [ISS] UniProtKB:P13640)	Metallothionein-1A	MT1A_HUMAN|MT1A|MT1S	protein	taxon:9606	20150330	IntAct
MT2A	-9.45455	6.32572e-44	-8.38783	1.60906e-05	1.44612e-39	6.63359e-42	UniProtKB	H3BSP9, P02795	MT2A	0019221 // cytokine-mediated signaling pathway (Reactome:REACT_25229 [TAS]) /// 0036016 // cellular response to interleukin-3 (PMID:11168427 [IEP]) /// 0060333 // interferon-gamma-mediated signaling pathway (Reactome:REACT_25078 [TAS]) /// 0035690 // cellular response to drug (PMID:19536566 [IDA]) /// 0036018 // cellular response to erythropoietin (PMID:11168427 [IEP]) /// 0045926 // negative reg…	0005634 // nucleus (GO_REF:0000024 [ISS] UniProtKB:P13640) /// 0005737 // cytoplasm (GO_REF:0000024 [ISS] UniProtKB:P13640) /// 0048471 // perinuclear region of cytoplasm (GO_REF:0000024 [ISS] UniProtKB:P13640) /// 0005829 // cytosol (Reactome:REACT_25082 [TAS])	0005515 // protein binding (PMID:14550308 [IPI] UniProtKB:Q15139) /// 0005515 // protein binding (PMID:12970870 [IPI] UniProtKB:P58062) /// 0005515 // protein binding (PMID:16778767 [IPI] UniProtKB:Q13585) /// 0005515 // protein binding (PMID:12646258 [IPI] UniProtKB:P58062) /// 0005515 // protein binding (PMID:15541360 [IPI] UniProtKB:Q8TE69) /// 0008144 // drug binding (PMID:19536566 [IDA]) ///…	Metallothionein	H3BSP9_HUMAN|MT2A	protein	taxon:9606	20150328	UniProt
MUSK	1.85714	0.00168906	2.06369	-2.63717e-06	1	0.0148058	UniProtKB	Q5T0B5, O15146, Q5VZW9, A0A087WSY1	MUSK	0030154 // cell differentiation (GO_REF:0000037 [IEA] UniProtKB-KW:KW-0221) /// 0006355 // regulation of transcription, DNA-dependent (GO_REF:0000019 [IEA] Ensembl:ENSMUSP00000095665) /// 0071340 // skeletal muscle acetylcholine-gated channel clustering (GO_REF:0000024 [ISS] UniProtKB:Q61006) /// 0010628 // positive regulation of gene expression (GO_REF:0000024 [ISS] UniProtKB:Q62838) /// 0006468…	0031594 // neuromuscular junction (GO_REF:0000024 [ISS] UniProtKB:Q62838) /// 0030054 // cell junction (GO_REF:0000037 [IEA] UniProtKB-KW:KW-0965) /// 0045211 // postsynaptic membrane (GO_REF:0000024 [ISS] UniProtKB:Q61006) /// 0016021 // integral to membrane (GO_REF:0000038 [IEA] UniProtKB-KW:KW-0812) /// 0043235 // receptor complex (PMID:23382219 [IDA]) /// 0005887 // integral to plasma membran…	0004713 // protein tyrosine kinase activity (GO_REF:0000024 [ISS] UniProtKB:Q62838) /// 0004714 // transmembrane receptor protein tyrosine kinase activity (GO_REF:0000003 [IEA] EC:2.7.10.1) /// 0005524 // ATP binding (GO_REF:0000037 [IEA] UniProtKB-KW:KW-0067) /// 0004672 // protein kinase activity (GO_REF:0000002 [IEA] InterPro:IPR000719|InterPro:IPR001245) /// 0005524 // ATP binding (GO_REF:000…	Receptor protein-tyrosine kinase	A0A087WSY1_HUMAN|MUSK	protein	taxon:9606	20150328	UniProt
MYH3	-10.5475	1.51959e-83	-9.4399	0.000252329	3.47393e-79	2.00805e-81	UniProtKB	P11055	MYH3	0045214 // sarcomere organization (PMID:16642020 [NAS]) /// 0008152 // metabolic process (PMID:16642020 [IMP]) /// 0008152 // metabolic process (GO_REF:0000002 [IEA] InterPro:IPR001609|InterPro:IPR002928|InterPro:IPR004009) /// 0030048 // actin filament-based movement (PMID:1691980 [NAS]) /// 0030326 // embryonic limb morphogenesis (PMID:16642020 [IC] GO:0003009) /// 0003009 // skeletal muscle co…	0005859 // muscle myosin complex (PMID:16642020 [NAS]) /// 0070062 // extracellular vesicular exosome (PMID:19056867 [IDA]) /// 0005829 // cytosol (Reactome:REACT_16902 [TAS]) /// 0005829 // cytosol (Reactome:REACT_16935 [TAS]) /// 0030017 // sarcomere (PMID:16642020 [NAS]) /// 0005829 // cytosol (Reactome:REACT_16995 [TAS]) /// 0032982 // myosin filament (GO_REF:0000037 [IEA] UniProtKB-KW:KW-078…	0051015 // actin filament binding (PMID:16642020 [IMP]) /// 0042623 // ATPase activity, coupled (PMID:16642020 [NAS]) /// 0005524 // ATP binding (GO_REF:0000037 [IEA] UniProtKB-KW:KW-0067) /// 0000146 // microfilament motor activity (PMID:1691980 [NAS]) /// 0005516 // calmodulin binding (PMID:16642020 [NAS]) /// 0000146 // microfilament motor activity (PMID:16642020 [IMP])	Myosin-3	MYH3_HUMAN|MYH3	protein	taxon:9606	20140522	BHF-UCL
MYO1D	1.90476	0.00714976	2.11291	-2.07583e-06	1	0.0498173	UniProtKB	J3QRN6, K7EIG7, J3KRL0, O94832	MYO1D	0051641 // cellular localization (GO_REF:0000024 [ISS] UniProtKB:Q5SYD0) /// 0008152 // metabolic process (GO_REF:0000019 [IEA] Ensembl:ENSRNOP00000004609) /// 0010923 // negative regulation of phosphatase activity (PMID:19389623 [IDA]) /// 0008152 // metabolic process (GO_REF:0000002 [IEA] InterPro:IPR001609|InterPro:IPR010926) /// 0061502 // early endosome to recycling endosome transport (GO_RE…	0097440 // apical dendrite (GO_REF:0000024 [ISS] UniProtKB:Q63357) /// 0016459 // myosin complex (GO_REF:0000038 [IEA] UniProtKB-KW:KW-0518) /// 0043025 // neuronal cell body (GO_REF:0000024 [ISS] UniProtKB:Q63357) /// 0005790 // smooth endoplasmic reticulum (GO_REF:0000019 [IEA] Ensembl:ENSRNOP00000004609) /// 0016459 // myosin complex (GO_REF:0000037 [IEA] UniProtKB-KW:KW-0518) /// 0070062 // e…	0051015 // actin filament binding (GO_REF:0000024 [ISS] UniProtKB:Q63357) /// 0030898 // actin-dependent ATPase activity (GO_REF:0000024 [ISS] UniProtKB:Q63357) /// 0005524 // ATP binding (GO_REF:0000002 [IEA] InterPro:IPR001609) /// 0005524 // ATP binding (GO_REF:0000037 [IEA] UniProtKB-KW:KW-0067) /// 0005524 // ATP binding (GO_REF:0000038 [IEA] UniProtKB-KW:KW-0067) /// 0005516 // calmodulin b…	Unconventional myosin-Id	J3KRL0_HUMAN|MYO1D	protein	taxon:9606	20150328	InterPro
MYOD1	1.99095	7.86402e-23	2.22161	-2.37102e-05	1.79779e-18	5.48108e-21	UniProtKB	P15172	MYOD1	0043967 // histone H4 acetylation (GO_REF:0000024 [ISS] UniProtKB:P10085) /// 0035914 // skeletal muscle cell differentiation (GO_REF:0000033 [IBA] PANTHER:PTN000898840) /// 0051149 // positive regulation of muscle cell differentiation (PMID:10672515 [IDA]) /// 0006468 // protein phosphorylation (PMID:3175662 [TAS]) /// 0051149 // positive regulation of muscle cell differentiation (Reactome:REACT…	0005654 // nucleoplasm (GO_REF:0000052 [IDA]) /// 0005737 // cytoplasm (GO_REF:0000052 [IDA]) /// 0000790 // nuclear chromatin (GO_REF:0000024 [ISS] UniProtKB:P10085) /// 0030016 // myofibril (GO_REF:0000019 [IEA] Ensembl:ENSMUSP00000072330) /// 0005667 // transcription factor complex (GO_REF:0000024 [ISS] UniProtKB:P16075) /// 0005654 // nucleoplasm (Reactome:REACT_21369 [TAS]) /// 0005634 // nu…	0000977 // RNA polymerase II regulatory region sequence-specific DNA binding (PMID:11076940 [IDA]) /// 0003713 // transcription coactivator activity (PMID:1846704 [TAS]) /// 0031625 // ubiquitin protein ligase binding (GO_REF:0000019 [IEA] Ensembl:ENSMUSP00000072330) /// 0005515 // protein binding (PMID:10915743 [IPI] UniProtKB:P15923-1) /// 0001047 // core promoter binding (GO_REF:0000024 [ISS] …	Myoblast determination protein 1	MYOD1_HUMAN|MYOD1|BHLHC1|MYF3|MYOD	protein	taxon:9606	20150328	Ensembl
NAAA	-2.26923	0.00298602	-2.02295	2.62876e-06	1	0.0236861	UniProtKB	Q02083	NAAA	0008150 // biological_process (GO_REF:0000015 [ND]) /// 0006629 // lipid metabolic process (GO_REF:0000002 [IEA] InterPro:IPR016699)	0005737 // cytoplasm (PMID:10610717 [IDA]) /// 0070062 // extracellular vesicular exosome (PMID:23533145 [IDA]) /// 0005764 // lysosome (GO_REF:0000039 [IEA] UniProtKB-SubCell:SL-0158) /// 0070062 // extracellular vesicular exosome (PMID:23376485 [IDA])	0008134 // transcription factor binding (PMID:21106534 [IPI] UniProtKB:P51692) /// 0016810 // hydrolase activity, acting on carbon-nitrogen (but not peptide) bonds (PMID:17980170 [IDA])	N-acylethanolamine-hydrolyzing acid amidase	NAAA_HUMAN|NAAA|ASAHL|PLT	protein	taxon:9606	20060110	MGI
NABP1	-2.31818	3.93709e-07	-2.07224	6.9564e-06	0.00900059	7.70598e-06	UniProtKB	H7C0W4, Q96AH0	NABP1	0006281 // DNA repair (PMID:19683501 [IMP]) /// 0000724 // double-strand break repair via homologous recombination (PMID:19605351 [IMP]) /// 0010212 // response to ionizing radiation (PMID:19683501 [IMP]) /// 0010212 // response to ionizing radiation (PMID:19605351 [IMP]) /// 0007093 // mitotic cell cycle checkpoint (PMID:19683501 [IMP]) /// 0006974 // response to DNA damage stimulus (PMID:196835…	0005654 // nucleoplasm (GO_REF:0000052 [IDA]) /// 0005737 // cytoplasm (GO_REF:0000052 [IDA]) /// 0070876 // SOSS complex (PMID:18449195 [IDA]) /// 0070876 // SOSS complex (PMID:19683501 [IDA]) /// 0005634 // nucleus (PMID:19683501 [IDA])	0003676 // nucleic acid binding (GO_REF:0000002 [IEA] InterPro:IPR004365) /// 0005515 // protein binding (PMID:25416956 [IPI] UniProtKB:Q96PU8) /// 0005515 // protein binding (PMID:25416956 [IPI] UniProtKB:Q5VWX1) /// 0005515 // protein binding (PMID:25416956 [IPI] UniProtKB:Q13064) /// 0005515 // protein binding (PMID:25416956 [IPI] UniProtKB:Q12800) /// 0003723 // RNA binding (GO_REF:0000019 [I…	SOSS complex subunit B2	H7C0W4_HUMAN|NABP1	protein	taxon:9606	20150328	InterPro
NAGPA	-2.35714	0.00081027	-2.10168	3.04689e-06	1	0.0078623	UniProtKB	Q9UK23	NAGPA	0005975 // carbohydrate metabolic process (PMID:10551838 [TAS]) /// 0007040 // lysosome organization (PMID:10551838 [TAS]) /// 0006486 // protein glycosylation (GO_REF:0000041 [IEA] UniPathway:UPA00378) /// 0006464 // cellular protein modification process (PMID:10551838 [TAS]) /// 0006622 // protein targeting to lysosome (PMID:10551838 [TAS])	0016021 // integral to membrane (GO_REF:0000037 [IEA] UniProtKB-KW:KW-0812) /// 0032580 // Golgi cisterna membrane (GO_REF:0000039 [IEA] UniProtKB-SubCell:SL-0136)	0003944 // N-acetylglucosamine-1-phosphodiester alpha-N-acetylglucosaminidase activity (GO_REF:0000003 [IEA] EC:3.1.4.45)	N-acetylglucosamine-1-phosphodiester alpha-N-acetylglucosaminidase	NAGPA_HUMAN|NAGPA	protein	taxon:9606	20150328	UniProt
NAP1L3	2.66667	0.00126021	2.9351	-2.08171e-06	1	0.0114642	UniProtKB	Q99457, V9GYL6	NAP1L3	0006334 // nucleosome assembly (GO_REF:0000002 [IEA] InterPro:IPR002164)	0005634 // nucleus (GO_REF:0000002 [IEA] InterPro:IPR002164) /// 0005634 // nucleus (GO_REF:0000039 [IEA] UniProtKB-SubCell:SL-0191)		Nucleosome assembly protein 1-like 3	NP1L3_HUMAN|NAP1L3|BNAP	protein	taxon:9606	20150328	UniProt
NCKIPSD	2.31034	1.47749e-05	2.56552	-4.01867e-06	0.33777	0.000219189	UniProtKB	Q9NZQ3	NCKIPSD	0045087 // innate immune response (Reactome:REACT_6802 [TAS]) /// 0038096 // Fc-gamma receptor signaling pathway involved in phagocytosis (Reactome:REACT_160123 [TAS]) /// 0007165 // signal transduction (PMID:10648423 [TAS]) /// 0006607 // NLS-bearing substrate import into nucleus (PMID:10648423 [TAS]) /// 0007264 // small GTPase mediated signal transduction (Reactome:REACT_11044 [TAS]) /// 00070…	0005829 // cytosol (Reactome:REACT_160090 [TAS]) /// 0008180 // signalosome (PMID:18850735 [IDA]) /// 0005829 // cytosol (Reactome:REACT_160257 [TAS]) /// 0005829 // cytosol (Reactome:REACT_160291 [TAS]) /// 0005829 // cytosol (Reactome:REACT_160166 [TAS]) /// 0005882 // intermediate filament (PMID:10619843 [NAS]) /// 0005829 // cytosol (Reactome:REACT_160206 [TAS]) /// 0005829 // cytosol (Reacto…	0017124 // SH3 domain binding (GO_REF:0000037 [IEA] UniProtKB-KW:KW-0729) /// 0005515 // protein binding (PMID:25416956 [IPI] UniProtKB:P06241) /// 0005515 // protein binding (PMID:19460367 [IPI] UniProtKB:Q60437) /// 0005515 // protein binding (PMID:25416956 [IPI] UniProtKB:O60504) /// 0005515 // protein binding (PMID:25416956 [IPI] UniProtKB:O00233) /// 0005515 // protein binding (PMID:16189514…	NCK-interacting protein with SH3 domain	SPN90_HUMAN|NCKIPSD|AF3P21|SPIN90	protein	taxon:9606	20110706	BHF-UCL
NDRG1	-3.13333	1.72559e-10	-2.79667	7.96068e-06	3.94486e-06	5.30937e-09	UniProtKB	Q92597	NDRG1	0030330 // DNA damage response, signal transduction by p53 class mediator (PMID:9766676 [IEP]) /// 0090232 // positive regulation of spindle checkpoint (PMID:15247272 [IDA]) /// 0071456 // cellular response to hypoxia (PMID:20810912 [IEP]) /// 0010038 // response to metal ion (PMID:9605764 [TAS]) /// 0032287 // peripheral nervous system myelin maintenance (GO_REF:0000019 [IEA] Ensembl:ENSMUSP0000…	0005634 // nucleus (PMID:9766676 [IDA]) /// 0070062 // extracellular vesicular exosome (PMID:19056867 [IDA]) /// 0005737 // cytoplasm (GO_REF:0000052 [IDA]) /// 0048471 // perinuclear region of cytoplasm (PMID:17786215 [IDA]) /// 0005829 // cytosol (GO_REF:0000039 [IEA] UniProtKB-SubCell:SL-0091) /// 0005813 // centrosome (PMID:15247272 [IDA]) /// 0055038 // recycling endosome membrane (PMID:1778…	0008017 // microtubule binding (PMID:15247272 [IDA]) /// 0005515 // protein binding (PMID:17220478 [IPI] UniProtKB:P27824) /// 0005515 // protein binding (PMID:17786215 [IPI] UniProtKB:P02652) /// 0005515 // protein binding (PMID:17786215 [IPI] UniProtKB:P02647) /// 0043015 // gamma-tubulin binding (PMID:15247272 [IDA]) /// 0005515 // protein binding (PMID:17786215 [IPI] UniProtKB:Q9UI14) /// 004…	Protein NDRG1	NDRG1_HUMAN|NDRG1|CAP43|DRG1|RTP	protein	taxon:9606	20141112	AgBase
NDUFAF7	1.83099	9.49773e-07	2.04064	-6.50521e-06	0.0217128	1.75528e-05	UniProtKB	Q7L592	NDUFAF7	0032981 // mitochondrial respiratory chain complex I assembly (PMID:20406883 [IMP]) /// 0032259 // methylation (PMID:20406883 [NAS])	0005615 // extracellular space (PMID:22664934 [IDA]) /// 0005739 // mitochondrion (PMID:20406883 [IDA])	0008168 // methyltransferase activity (PMID:20406883 [NAS]) /// 0019899 // enzyme binding (PMID:20406883 [IPI] UniProtKB:O75306)	NADH dehydrogenase [ubiquinone] complex I, assembly factor 7	NDUF7_HUMAN|NDUFAF7|C2orf56|PRO1853	protein	taxon:9606	20131220	UniProt
NEIL2	1.8	0.00219546	2.0011	-2.65763e-06	1	0.0182976	UniProtKB	Q969S2	NEIL2	0006285 // base-excision repair, AP site formation (Reactome:REACT_804 [TAS]) /// 0006284 // base-excision repair (Reactome:REACT_1104 [TAS]) /// 0006289 // nucleotide-excision repair (GO_REF:0000002 [IEA] InterPro:IPR015886) /// 0045008 // depyrimidination (Reactome:REACT_1405 [TAS]) /// 0045008 // depyrimidination (Reactome:REACT_2156 [TAS]) /// 0006281 // DNA repair (Reactome:REACT_216 [TAS]) …	0005876 // spindle microtubule (GO_REF:0000019 [IEA] Ensembl:ENSMUSP00000045200) /// 0005737 // cytoplasm (GO_REF:0000019 [IEA] Ensembl:ENSMUSP00000045200) /// 0005654 // nucleoplasm (Reactome:REACT_355490 [TAS]) /// 0005654 // nucleoplasm (Reactome:REACT_355186 [TAS])	0008017 // microtubule binding (GO_REF:0000019 [IEA] Ensembl:ENSMUSP00000045200) /// 0005515 // protein binding (PMID:25416956 [IPI] UniProtKB:P50221) /// 0005515 // protein binding (PMID:25416956 [IPI] UniProtKB:Q04864) /// 0003906 // DNA-(apurinic or apyrimidinic site) lyase activity (GO_REF:0000003 [IEA] EC:4.2.99.18) /// 0005515 // protein binding (PMID:25416956 [IPI] UniProtKB:P14373) /// 00…	Endonuclease 8-like 2	NEIL2_HUMAN|NEIL2	protein	taxon:9606	20150328	InterPro
NFATC1_2	-2.25592	5.07436e-18	-2.01919	2.10871e-05	1.16005e-13	2.95178e-16
NFIL3	-3.34615	8.23567e-20	-2.99067	1.52546e-05	1.88276e-15	5.15824e-18	UniProtKB	Q16649	NFIL3	0007623 // circadian rhythm (GO_REF:0000002 [IEA] InterPro:IPR010533) /// 0006366 // transcription from RNA polymerase II promoter (GO_REF:0000002 [IEA] InterPro:IPR016743) /// 0071353 // cellular response to interleukin-4 (GO_REF:0000019 [IEA] Ensembl:ENSMUSP00000065363) /// 0000122 // negative regulation of transcription from RNA polymerase II promoter (PMID:20093779 [IMP]) /// 0010628 // posit…	0005634 // nucleus (GO_REF:0000039 [IEA] UniProtKB-SubCell:SL-0191)	0005515 // protein binding (PMID:25416956 [IPI] UniProtKB:Q12933) /// 0005515 // protein binding (PMID:25416956 [IPI] UniProtKB:Q9Y2J4-4) /// 0001078 // RNA polymerase II core promoter proximal region sequence-specific DNA binding transcription factor activity involved in negative regulation of transcription (PMID:20093779 [IDA]) /// 0000979 // RNA polymerase II core promoter sequence-specific DN…	Nuclear factor interleukin-3-regulated protein	NFIL3_HUMAN|NFIL3|E4BP4|IL3BP1	protein	taxon:9606	20111215	BHF-UCL
NME1	-2.48387	4.69851e-08	-2.21982	7.43591e-06	0.00107413	1.06772e-06	UniProtKB	E7ERL0, C9K028, E5RHP0, P15531	NME1	0008285 // negative regulation of cell proliferation (PMID:1851158 [TAS]) /// 0006228 // UTP biosynthetic process (GO_REF:0000002 [IEA] InterPro:IPR001564) /// 0015949 // nucleobase-containing small molecule interconversion (Reactome:REACT_21330 [TAS]) /// 0010629 // negative regulation of gene expression (GO_REF:0000019 [IEA] Ensembl:ENSRNOP00000003658) /// 0009142 // nucleoside triphosphate bio…	0070062 // extracellular vesicular exosome (PMID:23533145 [IDA]) /// 0005829 // cytosol (Reactome:REACT_21416 [TAS]) /// 0005634 // nucleus (PMID:16814409 [IDA]) /// 0048471 // perinuclear region of cytoplasm (GO_REF:0000019 [IEA] Ensembl:ENSRNOP00000003658) /// 0032587 // ruffle membrane (PMID:16814409 [IDA]) /// 0005882 // intermediate filament (GO_REF:0000019 [IEA] Ensembl:ENSRNOP00000003658) …	0005515 // protein binding (PMID:25416956 [IPI] UniProtKB:Q8N9Q2) /// 0005515 // protein binding (PMID:17314099 [IPI] UniProtKB:P22392) /// 0005515 // protein binding (PMID:21988832 [IPI] UniProtKB:P22392) /// 0043024 // ribosomal small subunit binding (PMID:16814409 [IPI] UniProtKB:P23396) /// 0004536 // deoxyribonuclease activity (PMID:11555662 [IDA]) /// 0042802 // identical protein binding (P…	Nucleoside diphosphate kinase A	C9K028_HUMAN|NME1	protein	taxon:9606	20150328	InterPro
NOR-1	-5.5061	5.95015e-16	-4.92541	6.31462e-05	1.36026e-11	3.09151e-14
NPM3	-3	4.36504e-07	-2.67433	5.28666e-06	0.00997893	8.4927e-06	UniProtKB	O75607	NPM3	0009303 // rRNA transcription (GO_REF:0000019 [IEA] Ensembl:ENSMUSP00000069578) /// 0006364 // rRNA processing (GO_REF:0000019 [IEA] Ensembl:ENSMUSP00000069578)	0005730 // nucleolus (GO_REF:0000019 [IEA] Ensembl:ENSMUSP00000069578)	0005515 // protein binding (PMID:25416956 [IPI] UniProtKB:Q86SE8) /// 0005515 // protein binding (PMID:22190034 [IPI] UniProtKB:P04608) /// 0044822	Nucleoplasmin-3	NPM3_HUMAN|NPM3	protein	taxon:9606	20150330	IntAct
NR3C2	2.22222	9.36051e-09	2.47416	-7.01695e-06	0.000213991	2.35932e-07	UniProtKB	B0ZBF8, P08235, B0ZBF6	NR3C2	0006367 // transcription initiation from RNA polymerase II promoter (Reactome:REACT_15525 [TAS]) /// 0006883 // cellular sodium ion homeostasis (GO_REF:0000019 [IEA] Ensembl:ENSMUSP00000105539) /// 0006355 // regulation of transcription, DNA-dependent (GO_REF:0000037 [IEA] UniProtKB-KW:KW-0805) /// 0006355 // regulation of transcription, DNA-dependent (GO_REF:0000038 [IEA] UniProtKB-KW:KW-0805) /…	0005654 // nucleoplasm (Reactome:REACT_19207 [TAS]) /// 0005789 // endoplasmic reticulum membrane (GO_REF:0000039 [IEA] UniProtKB-SubCell:SL-0097) /// 0043235 // receptor complex (PMID:23382219 [IDA]) /// 0005634 // nucleus (GO_REF:0000038 [IEA] UniProtKB-KW:KW-0539)	0008270 // zinc ion binding (GO_REF:0000002 [IEA] InterPro:IPR001628|InterPro:IPR013088) /// 0005496 // steroid binding (GO_REF:0000019 [IEA] Ensembl:ENSMUSP00000105539) /// 0005496 // steroid binding (GO_REF:0000037 [IEA] UniProtKB-KW:KW-0754) /// 0003700 // sequence-specific DNA binding transcription factor activity (GO_REF:0000002 [IEA] InterPro:IPR000536|InterPro:IPR001628|InterPro:IPR008946)…	Nuclear receptor subfamily 3, group C, member 2 variant 1	B0ZBF6_HUMAN|NR3C2	protein	taxon:9606	20150328	InterPro
NRCAM	3.33333	0.0024941	3.60742	-1.43265e-06	1	0.0203344	UniProtKB	Q92823	NRCAM	0030516 // regulation of axon extension (PMID:8812479 [NAS]) /// 0007416 // synapse assembly (PMID:8812479 [TAS]) /// 0034113 // heterotypic cell-cell adhesion (GO_REF:0000019 [IEA] Ensembl:ENSMUSP00000020939) /// 0016337 // cell-cell adhesion (PMID:8812479 [NAS]) /// 0031290 // retinal ganglion cell axon guidance (GO_REF:0000019 [IEA] Ensembl:ENSMUSP00000020939) /// 0001525 // angiogenesis (PMID…	0005886 // plasma membrane (Reactome:REACT_22108 [TAS]) /// 0043194 // axon initial segment (GO_REF:0000024 [ISS] UniProtKB:P97686) /// 0005887 // integral to plasma membrane (PMID:8812479 [NAS]) /// 0009897 // external side of plasma membrane (PMID:8812479 [NAS]) /// 0043005 // neuron projection (PMID:8812479 [NAS]) /// 0045202 // synapse (GO_REF:0000019 [IEA] Ensembl:ENSMUSP00000020939)	0030506 // ankyrin binding (PMID:14602817 [IDA]) /// 0005515 // protein binding (PMID:23897819 [IPI] UniProtKB:Q99972) /// 0086080 // protein binding involved in heterotypic cell-cell adhesion (GO_REF:0000019 [IEA] Ensembl:ENSMUSP00000020939)	Neuronal cell adhesion molecule	NRCAM_HUMAN|NRCAM|KIAA0343	protein	taxon:9606	20110330	UniProt
NREP	-4.17268	3.04371e-18	-3.73525	0.000104013	6.95823e-14	1.79336e-16	UniProtKB	Q16612	NREP	0045664 // regulation of neuron differentiation (GO_REF:0000019 [IEA] Ensembl:ENSRNOP00000027739) /// 0017015 // regulation of transforming growth factor beta receptor signaling pathway (GO_REF:0000019 [IEA] Ensembl:ENSMUSP00000058132) /// 0031103 // axon regeneration (GO_REF:0000019 [IEA] Ensembl:ENSRNOP00000027739)	0005634 // nucleus (GO_REF:0000019 [IEA] Ensembl:ENSRNOP00000027739) /// 0005737 // cytoplasm (GO_REF:0000039 [IEA] UniProtKB-SubCell:SL-0086)	0005515 // protein binding (PMID:22365962 [IPI] UniProtKB:P56537)	Neuronal regeneration-related protein	NREP_HUMAN|NREP|C5orf13|P311	protein	taxon:9606	20150330	IntAct
NRIP3	-3.82456	1.31945e-19	-3.41513	1.35397e-05	3.01639e-15	8.08683e-18	UniProtKB	Q9NQ35	NRIP3	0006508 // proteolysis (GO_REF:0000002 [IEA] InterPro:IPR019103)		0004190 // aspartic-type endopeptidase activity (GO_REF:0000002 [IEA] InterPro:IPR019103) /// 0005515 // protein binding (PMID:25416956 [IPI] UniProtKB:Q8N6L0)	Nuclear receptor-interacting protein 3	NRIP3_HUMAN|NRIP3|C11orf14	protein	taxon:9606	20150328	InterPro
NUDT13	-2.4875	3.53573e-10	-2.2241	9.62019e-06	8.08303e-06	1.05938e-08	UniProtKB	A0A087X1G4, B4E059, Q86X67	NUDT13	0008152 // metabolic process (GO_REF:0000037 [IEA] UniProtKB-KW:KW-0378) /// 0008152 // metabolic process (GO_REF:0000002 [IEA] InterPro:IPR000086|InterPro:IPR015797|InterPro:IPR020084) /// 0008152 // metabolic process (GO_REF:0000002 [IEA] InterPro:IPR015375|InterPro:IPR015376|InterPro:IPR015797) /// 0008152 // metabolic process (GO_REF:0000002 [IEA] InterPro:IPR000086|InterPro:IPR015375|InterPr…	0005739 // mitochondrion (GO_REF:0000019 [IEA] Ensembl:ENSMUSP00000022343)	0016787 // hydrolase activity (GO_REF:0000002 [IEA] InterPro:IPR015375|InterPro:IPR015376|InterPro:IPR015797) /// 0016787 // hydrolase activity (GO_REF:0000037 [IEA] UniProtKB-KW:KW-0378) /// 0046872 // metal ion binding (GO_REF:0000002 [IEA] InterPro:IPR015376) /// 0016787 // hydrolase activity (GO_REF:0000038 [IEA] UniProtKB-KW:KW-0378)	Nucleoside diphosphate-linked moiety X motif 13	A0A087X1G4_HUMAN|NUDT13|hCG_19272	protein	taxon:9606	20150328	GOC
NUDT18	1.90625	0.000588103	2.11932	-3.16783e-06	1	0.00591232	UniProtKB	Q6ZVK8, A0A087WW30	NUDT18	0044281 // small molecule metabolic process (Reactome:REACT_111217 [TAS]) /// 0046067 // dGDP catabolic process (PMID:22556419 [IDA]) /// 0034656 // nucleobase-containing small molecule catabolic process (Reactome:REACT_150237 [TAS]) /// 0055086 // nucleobase-containing small molecule metabolic process (Reactome:REACT_1698 [TAS]) /// 0046712 // GDP catabolic process (PMID:22556419 [IDA]) /// 0046…	0005829 // cytosol (Reactome:REACT_150427 [TAS]) /// 0005829 // cytosol (Reactome:REACT_150166 [TAS]) /// 0005829 // cytosol (Reactome:REACT_150251 [TAS])	0005515 // protein binding (PMID:16189514 [IPI] UniProtKB:P49902) /// 0005515 // protein binding (PMID:16189514 [IPI] UniProtKB:Q8TBN0) /// 0005515 // protein binding (PMID:16189514 [IPI] UniProtKB:P22234) /// 0005515 // protein binding (PMID:19060904 [IPI] UniProtKB:P33316) /// 0005515 // protein binding (PMID:19060904 [IPI] UniProtKB:P22234) /// 0005515 // protein binding (PMID:22458338 [IPI] U…	8-oxo-dGDP phosphatase NUDT18	A0A087WW30_HUMAN|NUDT18	protein	taxon:9606	20150328	GOC
NUDT4	-2.35702	9.13556e-05	-2.11067	0.000131658	1	0.00113752	UniProtKB	F8VRL4, Q9NZJ9, F8VRR0, A0A0C4DGJ4	NUDT4	0044281 // small molecule metabolic process (Reactome:REACT_111217 [TAS]) /// 0043647 // inositol phosphate metabolic process (Reactome:REACT_150154 [TAS]) /// 0008152 // metabolic process (GO_REF:0000002 [IEA] InterPro:IPR000086|InterPro:IPR015797) /// 0019935 // cyclic-nucleotide-mediated signaling (PMID:10777568 [TAS]) /// 0046907 // intracellular transport (PMID:10777568 [TAS]) /// 0046831 //…	0005829 // cytosol (Reactome:REACT_150371 [TAS]) /// 0005829 // cytosol (Reactome:REACT_150309 [TAS]) /// 0005829 // cytosol (Reactome:REACT_150467 [TAS]) /// 0005829 // cytosol (Reactome:REACT_150184 [TAS]) /// 0005622 // intracellular (PMID:10777568 [TAS]) /// 0005829 // cytosol (Reactome:REACT_150167 [TAS])	0052847 // inositol-1,5-bisdiphosphate-2,3,4,6-tetrakisphosphate 5-diphosphatase activity (GO_REF:0000003 [IEA] EC:3.6.1.52) /// 0052846 // inositol-1,5-bisdiphosphate-2,3,4,6-tetrakisphosphate 1-diphosphatase activity (GO_REF:0000003 [IEA] EC:3.6.1.52) /// 0052843 // inositol-1-diphosphate-2,3,4,5,6-pentakisphosphate diphosphatase activity (GO_REF:0000003 [IEA] EC:3.6.1.52) /// 0050072 // m7G(5'…	Diphosphoinositol polyphosphate phosphohydrolase 2	A0A0C4DGJ4_HUMAN|NUDT4	protein	taxon:9606	20150328	GOC
OAS1	2.12	2.55055e-10	2.36243	-8.99483e-06	5.83081e-06	7.76406e-09	UniProtKB	P00973, H0YI20, F8VPW7, F8VUC8, H0YIB8, F8VXY3	OAS1	0006164 // purine nucleotide biosynthetic process (PMID:3754863 [IDA]) /// 0060333 // interferon-gamma-mediated signaling pathway (Reactome:REACT_25078 [TAS]) /// 0006164 // purine nucleotide biosynthetic process (PMID:3753689 [IDA]) /// 0008152 // metabolic process (GO_REF:0000002 [IEA] InterPro:IPR006116|InterPro:IPR006117) /// 0051607 // defense response to virus (PMID:19923450 [IDA]) /// 0006…	0005737 // cytoplasm (PMID:3753689 [IDA]) /// 0005739 // mitochondrion (GO_REF:0000039 [IEA] UniProtKB-SubCell:SL-0173) /// 0005737 // cytoplasm (PMID:19923450 [IDA]) /// 0005634 // nucleus (GO_REF:0000039 [IEA] UniProtKB-SubCell:SL-0191) /// 0005634 // nucleus (PMID:3753689 [IDA]) /// 0005576 // extracellular region (GO_REF:0000039 [IEA] UniProtKB-SubCell:SL-0243) /// 0005829 // cytosol (Reactom…	0005524 // ATP binding (PMID:21142819 [TAS]) /// 0005515 // protein binding (PMID:15039538 [IPI] UniProtKB:O89168) /// 0008270 // zinc ion binding (PMID:11682059 [IDA]) /// 0003725 // double-stranded RNA binding (PMID:23319625 [IDA]) /// 0016740 // transferase activity (GO_REF:0000002 [IEA] InterPro:IPR006116) /// 0016740 // transferase activity (GO_REF:0000002 [IEA] InterPro:IPR006117) /// 00167…	2'-5'-oligoadenylate synthase 1	F8VPW7_HUMAN|OAS1	protein	taxon:9606	20150328	InterPro
OCA2	-14	1.62451e-06	-11.3191	2.26023e-06	0.037138	2.88338e-05	UniProtKB	Q04671	OCA2	0007286 // spermatid development (GO_REF:0000019 [IEA] Ensembl:ENSMUSP00000032633) /// 0015828 // tyrosine transport (PMID:7601462 [TAS]) /// 0006726 // eye pigment biosynthetic process (PMID:8421497 [TAS]) /// 0030318 // melanocyte differentiation (GO_REF:0000019 [IEA] Ensembl:ENSMUSP00000032633) /// 0008283 // cell proliferation (GO_REF:0000019 [IEA] Ensembl:ENSMUSP00000032633) /// 0055085 // t…	0010008 // endosome membrane (PMID:19116314 [IDA]) /// 0005765 // lysosomal membrane (PMID:19116314 [IDA]) /// 0005737 // cytoplasm (PMID:7601462 [TAS]) /// 0033162 // melanosome membrane (PMID:19116314 [IDA]) /// 0016021 // integral to membrane (GO_REF:0000037 [IEA] UniProtKB-KW:KW-0812) /// 0005789 // endoplasmic reticulum membrane (PMID:19116314 [IDA])	0005215 // transporter activity (PMID:8421497 [TAS]) /// 0005515 // protein binding (PMID:19116314 [IPI] UniProtKB:O43747) /// 0005215 // transporter activity (PMID:8302318 [TAS]) /// 0005515 // protein binding (PMID:19116314 [IPI] UniProtKB:O95782) /// 0005515 // protein binding (PMID:19116314 [IPI] UniProtKB:Q9Y2T2) /// 0005302 // L-tyrosine transmembrane transporter activity (PMID:7601462 [TAS…	P protein	P_HUMAN|OCA2|D15S12|P	protein	taxon:9606	20030904	PINC
OCT1	-11	0.00634783	-8.15986	8.66958e-07	1	0.0451658
OVGP1	-8	0.00234996	-6.51332	1.2076e-06	1	0.0193246	UniProtKB	Q12889	OVGP1	0007339 // binding of sperm to zona pellucida (Reactome:REACT_163933 [TAS]) /// 0005975 // carbohydrate metabolic process (GO_REF:0000002 [IEA] InterPro:IPR001223|InterPro:IPR013781) /// 0032504 // multicellular organism reproduction (Reactome:REACT_163848 [TAS]) /// 2000360 // negative regulation of binding of sperm to zona pellucida (GO_REF:0000019 [IEA] Ensembl:ENSMUSP00000000573) /// 0007338 …	0030133 // transport vesicle (GO_REF:0000039 [IEA] UniProtKB-SubCell:SL-0244) /// 0035805 // egg coat (GO_REF:0000019 [IEA] Ensembl:ENSMUSP00000000573) /// 0005576 // extracellular region (GO_REF:0000033 [IBA] PANTHER:PTN000126434) /// 0005829 // cytosol (Reactome:REACT_163733 [TAS]) /// 0098595	0004568 // chitinase activity (GO_REF:0000033 [IBA] PANTHER:PTN000126434) /// 0008061 // chitin binding (GO_REF:0000033 [IBA] PANTHER:PTN000126434)	Oviduct-specific glycoprotein	OVGP1_HUMAN|OVGP1|MUC9|OGP	protein	taxon:9606	20140729	GO_Central
P2RX4	-4.6	0.00151384	-3.97886	1.52779e-06	1	0.0134452	UniProtKB	H0YF70, F6SFZ6, F5GZQ9, F5H1M6, Q99571, F5H2S3	P2RX4	0032308 // positive regulation of prostaglandin secretion (PMID:10899068 [NAS]) /// 0050850 // positive regulation of calcium-mediated signaling (PMID:10969036 [IDA]) /// 0010524 // positive regulation of calcium ion transport into cytosol (PMID:10899068 [IMP]) /// 0006816 // calcium ion transport (GO_REF:0000019 [IEA] Ensembl:ENSMUSP00000031429) /// 0002028 // regulation of sodium ion transport …	0005887 // integral to plasma membrane (GO_REF:0000002 [IEA] InterPro:IPR001429) /// 0005886 // plasma membrane (PMID:17785580 [ISS] UniProtKB:P51577) /// 0070062 // extracellular vesicular exosome (PMID:19056867 [IDA]) /// 0005639 // integral to nuclear inner membrane (GO_REF:0000033 [IBA] PANTHER:PTN000804619) /// 0070062 // extracellular vesicular exosome (PMID:23533145 [IDA]) /// 0043197 // d…	0042803 // protein homodimerization activity (PMID:17895406 [NAS]) /// 0005515 // protein binding (PMID:25416956 [IPI] UniProtKB:Q7Z3S9) /// 0001614 // purinergic nucleotide receptor activity (GO_REF:0000002 [IEA] InterPro:IPR001429|InterPro:IPR003047) /// 0005507 // copper ion binding (PMID:12819199 [ISS] UniProtKB:P51577) /// 0005515 // protein binding (PMID:25416956 [IPI] UniProtKB:Q9NQM4) ///…	P2X purinoceptor 4	F5GZQ9_HUMAN|P2RX4	protein	taxon:9606	20150328	InterPro
PAQR4	2.75	9.38276e-08	3.05136	-5.08587e-06	0.00214499	2.0351e-06	UniProtKB	I3L1A2, Q8N4S7, I3L265	PAQR4		0016021 // integral to membrane (GO_REF:0000002 [IEA] InterPro:IPR004254) /// 0016021 // integral to membrane (GO_REF:0000037 [IEA] UniProtKB-KW:KW-0812)	0004872 // receptor activity (GO_REF:0000033 [IBA] PANTHER:PTN000465443)	Progestin and adipoQ receptor family member 4	I3L1A2_HUMAN|PAQR4	protein	taxon:9606	20150328	InterPro
PBD-2	-4.3	2.57098e-09	-3.81765	5.58485e-06	5.87752e-05	6.96389e-08
PBX3	-2.57895	8.23991e-06	-2.30152	4.87441e-06	0.188373	0.00012867	UniProtKB	H3BLX0, U3KQA2, Q5JS98, H0Y5D0, P40426	PBX3	0006355 // regulation of transcription, DNA-dependent (GO_REF:0000037 [IEA] UniProtKB-KW:KW-0805) /// 0006355 // regulation of transcription, DNA-dependent (GO_REF:0000002 [IEA] InterPro:IPR005542) /// 0007388 // posterior compartment specification (PMID:1682799 [TAS]) /// 0021516 // dorsal spinal cord development (GO_REF:0000019 [IEA] Ensembl:ENSMUSP00000045281) /// 0048666 // neuron development…	0005634 // nucleus (GO_REF:0000039 [IEA] UniProtKB-SubCell:SL-0191) /// 0005667 // transcription factor complex (GO_REF:0000019 [IEA] Ensembl:ENSMUSP00000045281) /// 0005634 // nucleus (GO_REF:0000040 [IEA] UniProtKB-SubCell:SL-0191) /// 0005634 // nucleus (GO_REF:0000002 [IEA] InterPro:IPR005542)	0005515 // protein binding (PMID:25416956 [IPI] UniProtKB:P43355) /// 0003677 // DNA binding (GO_REF:0000038 [IEA] UniProtKB-KW:KW-0371) /// 0005515 // protein binding (PMID:25416956 [IPI] UniProtKB:Q5VU62) /// 0043565 // sequence-specific DNA binding (GO_REF:0000019 [IEA] Ensembl:ENSMUSP00000045281) /// 0003677 // DNA binding (GO_REF:0000002 [IEA] InterPro:IPR009057) /// 0005515 // protein bindi…	Pre-B-cell leukemia transcription factor 3	H0Y5D0_HUMAN|PBX3	protein	taxon:9606	20150328	InterPro
PC	-2.60263	5.60331e-06	-2.33042	9.90669e-05	0.128097	9.09782e-05	UniProtKB	P11498, E9PRE7, E9PS68	PC	0006107 // oxaloacetate metabolic process (GO_REF:0000019 [IEA] Ensembl:ENSRNOP00000026316) /// 0044791 /// 0010629 // negative regulation of gene expression (PMID:23861867 [IMP]) /// 0006094 // gluconeogenesis (Reactome:REACT_1520 [TAS]) /// 0019074 // viral RNA genome packaging (PMID:23861867 [IMP]) /// 0006094 // gluconeogenesis (GO_REF:0000041 [IEA] UniPathway:UPA00138) /// 0006766 // vitamin…	0005743 // mitochondrial inner membrane (GO_REF:0000019 [IEA] Ensembl:ENSMUSP00000063825) /// 0005737 // cytoplasm (PMID:23861867 [IDA]) /// 0005829 // cytosol (Reactome:REACT_163950 [TAS]) /// 0005739 // mitochondrion (PMID:16729965 [IDA]) /// 0005829 // cytosol (Reactome:REACT_163704 [TAS]) /// 0005759 // mitochondrial matrix (Reactome:REACT_163820 [TAS]) /// 0005829 // cytosol (Reactome:REACT_…	0009374 // biotin binding (GO_REF:0000019 [IEA] Ensembl:ENSRNOP00000026316) /// 0004075 // biotin carboxylase activity (GO_REF:0000002 [IEA] InterPro:IPR005930|InterPro:IPR011764) /// 0046872 // metal ion binding (GO_REF:0000002 [IEA] InterPro:IPR011761) /// 0005524 // ATP binding (GO_REF:0000037 [IEA] UniProtKB-KW:KW-0067) /// 0004075 // biotin carboxylase activity (GO_REF:0000002 [IEA] InterPro…	Pyruvate carboxylase, mitochondrial	E9PRE7_HUMAN|PC	protein	taxon:9606	20150328	InterPro
PCBD1	-3	2.15521e-11	-2.67935	8.92124e-06	4.92702e-07	7.42022e-10	UniProtKB	P61457	PCBD1	0044281 // small molecule metabolic process (Reactome:REACT_111217 [TAS]) /// 0055114 // oxidation-reduction process (GO_REF:0000019 [IEA] Ensembl:ENSMUSP00000020298) /// 0043496 // regulation of protein homodimerization activity (GO_REF:0000019 [IEA] Ensembl:ENSRNOP00000000687) /// 0045893 // positive regulation of transcription, DNA-dependent (GO_REF:0000019 [IEA] Ensembl:ENSRNOP00000000687) //…	0005654 // nucleoplasm (GO_REF:0000052 [IDA]) /// 0070062 // extracellular vesicular exosome (PMID:19056867 [IDA]) /// 0005737 // cytoplasm (GO_REF:0000052 [IDA]) /// 0070062 // extracellular vesicular exosome (PMID:23533145 [IDA]) /// 0005829 // cytosol (Reactome:REACT_2236 [TAS]) /// 0070062 // extracellular vesicular exosome (PMID:23376485 [IDA])	0005515 // protein binding (PMID:16189514 [IPI] UniProtKB:P51116) /// 0005515 // protein binding (PMID:25416956 [IPI] UniProtKB:P51116) /// 0042802 // identical protein binding (PMID:25416956 [IPI] UniProtKB:P61457) /// 0005515 // protein binding (PMID:25416956 [IPI] UniProtKB:Q8TBB1) /// 0005515 // protein binding (PMID:20195357 [IPI] UniProtKB:Q9UKV3) /// 0003713 // transcription coactivator ac…	Pterin-4-alpha-carbinolamine dehydratase	PHS_HUMAN|PCBD1|DCOH|PCBD	protein	taxon:9606	20150328	Ensembl
PCK1	-5.5625	1.36518e-11	-4.92365	6.2398e-06	3.12093e-07	4.80143e-10	UniProtKB	P35558	PCK1	0006475 // internal protein amino acid acetylation (PMID:20167786 [IDA]) /// 0044281 // small molecule metabolic process (Reactome:REACT_111217 [TAS]) /// 0006094 // gluconeogenesis (GO_REF:0000024 [ISS] UniProtKB:P07379) /// 0005975 // carbohydrate metabolic process (Reactome:REACT_474 [TAS]) /// 0046327 // glycerol biosynthetic process from pyruvate (GO_REF:0000024 [ISS] UniProtKB:P07379) /// 0…	0070062 // extracellular vesicular exosome (PMID:19056867 [IDA]) /// 0005737 // cytoplasm (GO_REF:0000024 [ISS] UniProtKB:P07379) /// 0005829 // cytosol (Reactome:REACT_259 [TAS]) /// 0070062 // extracellular vesicular exosome (PMID:23376485 [IDA]) /// 0005829 // cytosol (Reactome:REACT_27194 [TAS])	0030145 // manganese ion binding (PMID:11851336 [IDA]) /// 0004613 // phosphoenolpyruvate carboxykinase (GTP) activity (GO_REF:0000024 [ISS] UniProtKB:P07379) /// 0000287 // magnesium ion binding (PMID:11851336 [IDA]) /// 0019003 // GDP binding (GO_REF:0000019 [IEA] Ensembl:ENSRNOP00000030913) /// 0005525 // GTP binding (PMID:11851336 [IDA]) /// 0031406 // carboxylic acid binding (PMID:11851336 […	Phosphoenolpyruvate carboxykinase, cytosolic [GTP]	PCKGC_HUMAN|PCK1|PEPCK1	protein	taxon:9606	20080424	BHF-UCL
PCK2	-5	1.24212e-06	-4.39756	3.40646e-06	0.028396	2.2483e-05	UniProtKB	A0A0A0MS74, B4DW73, H0YML5, H0YNG4, H0YM31, H0YMU6, Q16822, H0YMY3, H0YMA5	PCK2	0071333 // cellular response to glucose stimulus (GO_REF:0000019 [IEA] Ensembl:ENSRNOP00000025260) /// 0006094 // gluconeogenesis (Reactome:REACT_1520 [TAS]) /// 0051384 // response to glucocorticoid stimulus (GO_REF:0000019 [IEA] Ensembl:ENSRNOP00000025260) /// 0006094 // gluconeogenesis (GO_REF:0000041 [IEA] UniPathway:UPA00138) /// 0006094 // gluconeogenesis (GO_REF:0000002 [IEA] InterPro:IPR0…	0005759 // mitochondrial matrix (Reactome:REACT_14793 [TAS]) /// 0070062 // extracellular vesicular exosome (PMID:23376485 [IDA]) /// 0005739 // mitochondrion (GO_REF:0000052 [IDA])	0004611 // phosphoenolpyruvate carboxykinase activity (GO_REF:0000002 [IEA] InterPro:IPR008209|InterPro:IPR013035) /// 0004611 // phosphoenolpyruvate carboxykinase activity (PMID:8645161 [TAS]) /// 0005525 // GTP binding (GO_REF:0000037 [IEA] UniProtKB-KW:KW-0342) /// 0004611 // phosphoenolpyruvate carboxykinase activity (GO_REF:0000002 [IEA] InterPro:IPR008209|InterPro:IPR008210) /// 0046872 // …	Phosphoenolpyruvate carboxykinase [GTP], mitochondrial	A0A0A0MS74_HUMAN|PCK2	protein	taxon:9606	20150328	InterPro
PCSK1N	-2.6129	3.29869e-05	-2.32989	4.06883e-06	0.754113	0.000455382	UniProtKB	Q9UHG2	PCSK1N	0009409 // response to cold (GO_REF:0000019 [IEA] Ensembl:ENSMUSP00000040342) /// 0002021 // response to dietary excess (GO_REF:0000019 [IEA] Ensembl:ENSMUSP00000040342) /// 0010951 // negative regulation of endopeptidase activity (GO_REF:0000033 [IBA] PANTHER:PTN000399123) /// 0007218 // neuropeptide signaling pathway (GO_REF:0000037 [IEA] UniProtKB-KW:KW-0527) /// 0016486 // peptide hormone pro…	0005802 // trans-Golgi network (GO_REF:0000019 [IEA] Ensembl:ENSMUSP00000040342) /// 0030141 // secretory granule (GO_REF:0000019 [IEA] Ensembl:ENSMUSP00000040342) /// 0005615 // extracellular space (GO_REF:0000033 [IBA] PANTHER:PTN000399123) /// 0070062 // extracellular vesicular exosome (PMID:23376485 [IDA])	0005102 // receptor binding (PMID:10632593 [TAS]) /// 0004866 // endopeptidase inhibitor activity (GO_REF:0000033 [IBA] PANTHER:PTN000399123) /// 0004867 // serine-type endopeptidase inhibitor activity (GO_REF:0000019 [IEA] Ensembl:ENSMUSP00000040342)	ProSAAS	PCSK1_HUMAN|PCSK1N	protein	taxon:9606	20150328	Ensembl
PDE1C	16	0.000144969	14.3456	-1.47945e-06	1	0.00171731	UniProtKB	A0A0A0MS69, Q14123	PDE1C	0045087 // innate immune response (Reactome:REACT_6802 [TAS]) /// 0007165 // signal transduction (GO_REF:0000002 [IEA] InterPro:IPR002073) /// 0008543 // fibroblast growth factor receptor signaling pathway (Reactome:REACT_355289 [TAS]) /// 0007173 // epidermal growth factor receptor signaling pathway (Reactome:REACT_9417 [TAS]) /// 0008152 // metabolic process (PMID:8557689 [TAS]) /// 0008543 // …	0005829 // cytosol (Reactome:REACT_15450 [TAS]) /// 0005929 // cilium (GO_REF:0000019 [IEA] Ensembl:ENSMUSP00000046601) /// 0005829 // cytosol (Reactome:REACT_827 [TAS])	0046872 // metal ion binding (GO_REF:0000037 [IEA] UniProtKB-KW:KW-0479) /// 0004114 // 3',5'-cyclic-nucleotide phosphodiesterase activity (GO_REF:0000002 [IEA] InterPro:IPR002073|InterPro:IPR013706) /// 0046872 // metal ion binding (GO_REF:0000038 [IEA] UniProtKB-KW:KW-0479) /// 0005516 // calmodulin binding (GO_REF:0000037 [IEA] UniProtKB-KW:KW-0112) /// 0004117 // calmodulin-dependent cyclic-n…	Calcium/calmodulin-dependent 3',5'-cyclic nucleotide phosphodiesterase 1C	A0A0A0MS69_HUMAN|PDE1C	protein	taxon:9606	20150328	InterPro
PDE4A	1.92289	5.29249e-37	2.14638	-4.17582e-05	1.20992e-32	5.10513e-35	UniProtKB	P27815, K7ENX7	PDE4A	0006198 // cAMP catabolic process (PMID:17704206 [IMP]) /// 0007165 // signal transduction (GO_REF:0000002 [IEA] InterPro:IPR002073) /// 0006198 // cAMP catabolic process (PMID:17404263 [IDA]) /// 0010738 // regulation of protein kinase A signaling cascade (GO_REF:0000019 [IEA] Ensembl:ENSMUSP00000037025) /// 0035690 // cellular response to drug (GO_REF:0000019 [IEA] Ensembl:ENSMUSP00000037025) /…	0005829 // cytosol (Reactome:REACT_19387 [TAS]) /// 0048471 // perinuclear region of cytoplasm (PMID:11306681 [IDA]) /// 0032587 // ruffle membrane (GO_REF:0000039 [IEA] UniProtKB-SubCell:SL-0301) /// 0016020 // membrane (PMID:9677330 [TAS]) /// 0005829 // cytosol (Reactome:REACT_1257 [TAS])	0030552 // cAMP binding (PMID:8413254 [IGI] UniProtKB:P06776|UniProtKB:P22434) /// 0004114 // 3',5'-cyclic-nucleotide phosphodiesterase activity (GO_REF:0000002 [IEA] InterPro:IPR002073) /// 0046872 // metal ion binding (GO_REF:0000037 [IEA] UniProtKB-KW:KW-0479) /// 0004115 // 3',5'-cyclic-AMP phosphodiesterase activity (PMID:17404263 [IDA]) /// 0004115 // 3',5'-cyclic-AMP phosphodiesterase acti…	cAMP-specific 3',5'-cyclic phosphodiesterase 4A	K7ENX7_HUMAN|PDE4A	protein	taxon:9606	20150328	InterPro
PDE5A	4.2	0.00151384	4.50488	-1.61831e-06	1	0.0134452	UniProtKB	H0YA14, G5E9C5, O76074	PDE5A	0007165 // signal transduction (GO_REF:0000002 [IEA] InterPro:IPR002073) /// 0010613 // positive regulation of cardiac muscle hypertrophy (GO_REF:0000019 [IEA] Ensembl:ENSMUSP00000069011) /// 0046069 // cGMP catabolic process (GO_REF:0000041 [IEA] UniPathway:UPA00763) /// 0042130 // negative regulation of T cell proliferation (GO_REF:0000019 [IEA] Ensembl:ENSMUSP00000069011) /// 0055118 // negati…	0005829 // cytosol (Reactome:REACT_23959 [TAS]) /// 0005575 // cellular_component (GO_REF:0000015 [ND])	0004114 // 3',5'-cyclic-nucleotide phosphodiesterase activity (GO_REF:0000002 [IEA] InterPro:IPR002073) /// 0046872 // metal ion binding (GO_REF:0000037 [IEA] UniProtKB-KW:KW-0479) /// 0046872 // metal ion binding (GO_REF:0000038 [IEA] UniProtKB-KW:KW-0479) /// 0047555 // 3',5'-cyclic-GMP phosphodiesterase activity (GO_REF:0000003 [IEA] EC:3.1.4.35) /// 0030553 // cGMP binding (PMID:15938621 [TAS…	cGMP-specific 3',5'-cyclic phosphodiesterase	G5E9C5_HUMAN|PDE5A|hCG_38154	protein	taxon:9606	20150328	InterPro
PDF	-4.4	0.0024941	-3.80783	1.44007e-06	1	0.0203344	UniProtKB	Q9HBH1	PDF	0018206 // peptidyl-methionine modification (PMID:15489958 [IDA]) /// 0006412 // translation (GO_REF:0000037 [IEA] UniProtKB-KW:KW-0648) /// 0008284 // positive regulation of cell proliferation (PMID:15489958 [IMP]) /// 0031365 // N-terminal protein amino acid modification (PMID:15489958 [IDA]) /// 0043686 // co-translational protein modification (GO_REF:0000033 [IBA] PANTHER:PTN000048655)	0005739 // mitochondrion (PMID:15489958 [IDA])	0005506 // iron ion binding (GO_REF:0000002 [IEA] InterPro:IPR000181) /// 0042586 // peptide deformylase activity (PMID:15489958 [IDA])	Peptide deformylase, mitochondrial	DEFM_HUMAN|PDF|PDF1A	protein	taxon:9606	20150328	InterPro
PENK	-2.47368	2.23343e-05	-2.20783	4.52354e-06	0.510584	0.00032092	UniProtKB	H0YBT5, E5RIP6, E5RFR1, E5RJ72, P01210	PENK	0007218 // neuropeptide signaling pathway (GO_REF:0000038 [IEA] UniProtKB-KW:KW-0527) /// 0002118 // aggressive behavior (GO_REF:0000019 [IEA] Ensembl:ENSMUSP00000066822) /// 0007218 // neuropeptide signaling pathway (GO_REF:0000037 [IEA] UniProtKB-KW:KW-0527) /// 0007165 // signal transduction (PMID:7057924 [TAS]) /// 0001662 // behavioral fear response (GO_REF:0000019 [IEA] Ensembl:ENSMUSP00000…	0005576 // extracellular region (Reactome:REACT_15538 [TAS]) /// 0005576 // extracellular region (Reactome:REACT_14795 [TAS]) /// 0005576 // extracellular region (Reactome:REACT_22289 [TAS]) /// 0005576 // extracellular region (GO_REF:0000040 [IEA] UniProtKB-SubCell:SL-0243) /// 0005576 // extracellular region (Reactome:REACT_22239 [TAS])	0001515 // opioid peptide activity (GO_REF:0000037 [IEA] UniProtKB-KW:KW-0555) /// 0001515 // opioid peptide activity (GO_REF:0000038 [IEA] UniProtKB-KW:KW-0555) /// 0005184 // neuropeptide hormone activity (PMID:7057924 [TAS]) /// 0005515 // protein binding (PMID:23597562 [IPI] UniProtKB:P35372)	Proenkephalin-A	E5RFR1_HUMAN|PENK	protein	taxon:9606	20150328	UniProt
PER1	1.91582	9.52901e-10	2.1388	-0.000323982	2.17843e-05	2.72644e-08	UniProtKB	J3KRL7, J3KTM2, J3QSH9, O15534	PER1	0045944 // positive regulation of transcription from RNA polymerase II promoter (GO_REF:0000024 [ISS] UniProtKB:O35973) /// 0043967 // histone H4 acetylation (PMID:14645221 [IDA]) /// 1900744 // regulation of p38MAPK cascade (GO_REF:0000024 [ISS] UniProtKB:Q8CHI5) /// 0006351 // transcription, DNA-dependent (GO_REF:0000037 [IEA] UniProtKB-KW:KW-0804) /// 1900015 // regulation of cytokine producti…	0005737 // cytoplasm (PMID:24005054 [IDA]) /// 0005634 // nucleus (GO_REF:0000039 [IEA] UniProtKB-SubCell:SL-0191)	0031490 // chromatin DNA binding (GO_REF:0000024 [ISS] UniProtKB:O35973) /// 0031625 // ubiquitin protein ligase binding (PMID:15917222 [IPI] UniProtKB:Q9Y297) /// 0019900 // kinase binding (PMID:15917222 [IPI] UniProtKB:P49674) /// 0005515 // protein binding (PMID:25416956 [IPI] UniProtKB:Q93062) /// 0008134 // transcription factor binding (GO_REF:0000019 [IEA] Ensembl:ENSMUSP00000021271) /// 00…	Period circadian protein homolog 1	J3KRL7_HUMAN|PER1	protein	taxon:9606	20150328	InterPro
PEX11G	-8.2	5.41945e-07	-7.05744	3.10673e-06	0.0123894	1.04376e-05	UniProtKB	Q96HA9, M0R328	PEX11G	0044375 // regulation of peroxisome size (PMID:20826455 [IDA]) /// 0016559 // peroxisome fission (PMID:20826455 [IDA]) /// 0016559 // peroxisome fission (GO_REF:0000002 [IEA] InterPro:IPR008733)	0031231 // intrinsic to peroxisomal membrane (PMID:12559946 [IDA]) /// 0005779 // integral to peroxisomal membrane (GO_REF:0000002 [IEA] InterPro:IPR008733) /// 0005777 // peroxisome (PMID:20826455 [IDA]) /// 0043234 // protein complex (PMID:20826455 [IDA])	0005515 // protein binding (PMID:20826455 [IPI] UniProtKB:O75192) /// 0005515 // protein binding (PMID:20826455 [IPI] UniProtKB:O96011) /// 0005515 // protein binding (PMID:20826455 [IPI] UniProtKB:Q9Y3D6)	Peroxisomal membrane protein 11C	M0R328_HUMAN|PEX11G	protein	taxon:9606	20150328	InterPro
PFKFB3	5.82609	3.48044e-23	6.49484	-6.66429e-05	7.95664e-19	2.45575e-21	UniProtKB	Q16875, Q5W015, H0Y483, Q5VX20, Q9H178, F2Z2I2, Q9BQU1	PFKFB3	0044281 // small molecule metabolic process (Reactome:REACT_111217 [TAS]) /// 0061621 /// 0005975 // carbohydrate metabolic process (Reactome:REACT_474 [TAS]) /// 0006000 // fructose metabolic process (GO_REF:0000002 [IEA] InterPro:IPR013079) /// 0046835 // carbohydrate phosphorylation (GO_REF:0000003 [IEA] EC:2.7.1.105) /// 0006006 // glucose metabolic process (Reactome:REACT_723 [TAS]) /// 0046…	0005654 // nucleoplasm (GO_REF:0000052 [IDA]) /// 0005829 // cytosol (Reactome:REACT_291 [TAS])	0003873 // 6-phosphofructo-2-kinase activity (GO_REF:0000002 [IEA] InterPro:IPR013079) /// 0003873 // 6-phosphofructo-2-kinase activity (GO_REF:0000003 [IEA] EC:2.7.1.105) /// 0005524 // ATP binding (GO_REF:0000037 [IEA] UniProtKB-KW:KW-0067) /// 0004331 // fructose-2,6-bisphosphate 2-phosphatase activity (GO_REF:0000003 [IEA] EC:3.1.3.46) /// 0003824 // catalytic activity (GO_REF:0000002 [IEA] I…	6-phosphofructo-2-kinase/fructose-2,6-bisphosphatase 3	F2Z2I2_HUMAN|PFKFB3	protein	taxon:9606	20150328	InterPro
PHLDA2	-4.75	0.00434375	-4.07248	1.27486e-06	1	0.0327191	UniProtKB	Q53GA4	PHLDA2	0009887 // organ morphogenesis (GO_REF:0000019 [IEA] Ensembl:ENSMUSP00000010904) /// 0006915 // apoptotic process (PMID:9328465 [TAS]) /// 0070873 // regulation of glycogen metabolic process (GO_REF:0000019 [IEA] Ensembl:ENSMUSP00000010904) /// 0001890 // placenta development (GO_REF:0000019 [IEA] Ensembl:ENSMUSP00000010904) /// 0030334 // regulation of cell migration (GO_REF:0000019 [IEA] Ensemb…	0016020 // membrane (GO_REF:0000039 [IEA] UniProtKB-SubCell:SL-0162) /// 0005737 // cytoplasm (GO_REF:0000039 [IEA] UniProtKB-SubCell:SL-0086)		Pleckstrin homology-like domain family A member 2	PHLA2_HUMAN|PHLDA2|BWR1C|HLDA2|IPL|TSSC3	protein	taxon:9606	20150328	Ensembl
PHOSPHO1	-3.85714	1.49185e-17	-3.44254	1.17794e-05	3.41051e-13	8.37964e-16	UniProtKB	Q8TCT1, D6RIT6, D6RB58, I3L4N1, D6RHH9	PHOSPHO1	0001958 // endochondral ossification (GO_REF:0000019 [IEA] Ensembl:ENSMUSP00000057858) /// 0016311 // dephosphorylation (GO_REF:0000002 [IEA] InterPro:IPR006383|InterPro:IPR006384|InterPro:IPR016965) /// 0044281 // small molecule metabolic process (Reactome:REACT_111217 [TAS]) /// 0035630 // bone mineralization involved in bone maturation (GO_REF:0000033 [IBA] PANTHER:PTN000467158) /// 0016311 //…	0005829 // cytosol (Reactome:REACT_121364 [TAS]) /// 0005829 // cytosol (Reactome:REACT_120854 [TAS])	0052731 // phosphocholine phosphatase activity (Reactome:REACT_121364 [EXP]) /// 0016791 // phosphatase activity (GO_REF:0000002 [IEA] InterPro:IPR016965) /// 0052732 // phosphoethanolamine phosphatase activity (Reactome:REACT_120854 [EXP]) /// 0046872 // metal ion binding (GO_REF:0000037 [IEA] UniProtKB-KW:KW-0479) /// 0016462 // pyrophosphatase activity (PMID:19874193 [IDA]) /// 0016791 // phos…	Phosphoethanolamine/phosphocholine phosphatase	D6RB58_HUMAN|PHOSPHO1	protein	taxon:9606	20150328	GOC
PIGH	-2.6875	0.00223293	-2.38636	2.20474e-06	1	0.0185558	UniProtKB	H0YMV4, Q14442, H0YLY9, H0YKI1, B4DEE2, H0YMT4, H0YLD0, H0YKZ3	PIGH	0043687 // post-translational protein modification (Reactome:REACT_22161 [TAS]) /// 0044267 // cellular protein metabolic process (Reactome:REACT_17015 [TAS]) /// 0006501 // C-terminal protein lipidation (Reactome:REACT_1853 [TAS]) /// 0016254 // preassembly of GPI anchor in ER membrane (Reactome:REACT_952 [TAS]) /// 0008152 // metabolic process (GO_REF:0000002 [IEA] InterPro:IPR019328) /// 00081…	0005789 // endoplasmic reticulum membrane (Reactome:REACT_1240 [TAS]) /// 0005783 // endoplasmic reticulum (PMID:8900170 [TAS]) /// 0000506 // glycosylphosphatidylinositol-N-acetylglucosaminyltransferase (GPI-GnT) complex (PMID:10944123 [IDA])	0017176 // phosphatidylinositol N-acetylglucosaminyltransferase activity (GO_REF:0000003 [IEA] EC:2.4.1.198) /// 0017176 // phosphatidylinositol N-acetylglucosaminyltransferase activity (GO_REF:0000002 [IEA] InterPro:IPR019328) /// 0003824 // catalytic activity (PMID:8900170 [TAS])	Phosphatidylinositol N-acetylglucosaminyltransferase subunit H	B4DEE2_HUMAN|PIGH	protein	taxon:9606	20150328	GOC
PIGS	2.68	1.10333e-06	2.97172	-4.36955e-06	0.0252233	2.01303e-05	UniProtKB	K7EN97, Q96S52	PIGS	0043687 // post-translational protein modification (Reactome:REACT_22161 [TAS]) /// 0016255 // attachment of GPI anchor to protein (PMID:11483512 [TAS]) /// 0044267 // cellular protein metabolic process (Reactome:REACT_17015 [TAS]) /// 0006501 // C-terminal protein lipidation (Reactome:REACT_1853 [TAS]) /// 0016255 // attachment of GPI anchor to protein (Reactome:REACT_1830 [TAS]) /// 0016255 // …	0042765 // GPI-anchor transamidase complex (PMID:15713669 [TAS]) /// 0005789 // endoplasmic reticulum membrane (Reactome:REACT_1777 [TAS]) /// 0042765 // GPI-anchor transamidase complex (GO_REF:0000002 [IEA] InterPro:IPR019540) /// 0016020 // membrane (PMID:19946888 [IDA])	0003923 // GPI-anchor transamidase activity (PMID:11483512 [TAS]) /// 0005515 // protein binding (PMID:25416956 [IPI] UniProtKB:Q7Z3S9) /// 0005515 // protein binding (PMID:11483512 [IPI] UniProtKB:Q92643) /// 0005515 // protein binding (PMID:25416956 [IPI] UniProtKB:Q6A162) /// 0005515 // protein binding (PMID:25416956 [IPI] UniProtKB:P60410) /// 0005515 // protein binding (PMID:11483512 [IPI] U…	GPI transamidase component PIG-S	K7EN97_HUMAN|PIGS	protein	taxon:9606	20150328	InterPro
PIK3R1_1	1.82716	2.21122e-07	2.03686	-7.39109e-06	0.00505507	4.51749e-06
PITPNC1	-3	0.00176947	-2.65659	2.14771e-06	1	0.0153809	UniProtKB	J3QS95, J3QRS7, E7EU35, Q9UKF7, A0A0C4DGP0	PITPNC1	0007165 // signal transduction (PMID:10531358 [IMP]) /// 0006810 // transport (GO_REF:0000002 [IEA] InterPro:IPR001666) /// 0015914 // phospholipid transport (PMID:10531358 [IMP])	0005654 // nucleoplasm (GO_REF:0000052 [IDA]) /// 0005737 // cytoplasm (GO_REF:0000052 [IDA]) /// 0005737 // cytoplasm (PMID:10531358 [IDA]) /// 0005622 // intracellular (GO_REF:0000002 [IEA] InterPro:IPR001666)	0005515 // protein binding (PMID:25416956 [IPI] UniProtKB:Q96DZ9) /// 0008526 // phosphatidylinositol transporter activity (PMID:10531358 [IMP]) /// 0005515 // protein binding (PMID:25416956 [IPI] UniProtKB:Q6RW13) /// 0005515 // protein binding (PMID:16189514 [IPI] UniProtKB:Q6RW13) /// 0008289 // lipid binding (GO_REF:0000037 [IEA] UniProtKB-KW:KW-0446) /// 0005515 // protein binding (PMID:1906…	Cytoplasmic phosphatidylinositol transfer protein 1	A0A0C4DGP0_HUMAN|PITPNC1	protein	taxon:9606	20150328	InterPro
PKP2	5	0.000910594	5.29954	-1.60809e-06	1	0.00868465	UniProtKB	B8QGS9, Q99959	PKP2	0086005 // regulation of ventricular cardiac muscle cell action potential (PMID:22889254 [IMP]) /// 0090002 // establishment of protein localization to plasma membrane (PMID:23863954 [IMP]) /// 0007507 // heart development (GO_REF:0000024 [ISS] UniProtKB:Q9CQ73) /// 0086002 // regulation of cardiac muscle cell action potential involved in contraction (PMID:22889254 [IMP]) /// 0030336 // negative …	0030057 // desmosome (PMID:8922383 [NAS]) /// 0005911 // cell-cell junction (GO_REF:0000024 [ISS] UniProtKB:Q9CQ73) /// 0005886 // plasma membrane (PMID:20859650 [IDA]) /// 0005634 // nucleus (PMID:8922383 [NAS]) /// 0005882 // intermediate filament (GO_REF:0000024 [ISS] UniProtKB:Q9CQ73) /// 0005886 // plasma membrane (PMID:23863954 [IDA]) /// 0016021 // integral to membrane (PMID:8922383 [TAS])…	0019215 // intermediate filament binding (PMID:10852826 [IDA]) /// 0005515 // protein binding (PMID:10852826 [IPI] UniProtKB:P08670) /// 0005515 // protein binding (PMID:10852826 [IPI] UniProtKB:P05787) /// 0045294 // alpha-catenin binding (PMID:23136403 [IPI] UniProtKB:Q9UI47) /// 0086083 // cell adhesive protein binding involved in bundle of His cell-Purkinje myocyte communication (PMID:2288925…	Plakophilin-2	B8QGS9_HUMAN|PKP2	protein	taxon:9606	20150328	InterPro
PLA2R1	3.71429	0.000324104	4.03313	-1.93262e-06	1	0.00351654	UniProtKB	Q13018	PLA2R1	1900138 // negative regulation of phospholipase A2 activity (GO_REF:0000024 [ISS] UniProtKB:Q62028:PRO_0000311251) /// 0090403 // oxidative stress-induced premature senescence (PMID:19197340 [IMP]) /// 0006898 // receptor-mediated endocytosis (PMID:7721806 [IDA]) /// 0072593 // reactive oxygen species metabolic process (PMID:19197340 [IDA]) /// 0043517 // positive regulation of DNA damage respons…	0005887 // integral to plasma membrane (PMID:7721806 [NAS]) /// 0009986 // cell surface (PMID:15611272 [IDA]) /// 0005576 // extracellular region (GO_REF:0000024 [ISS] UniProtKB:Q62028:PRO_0000311251) /// 0005576 // extracellular region (PMID:7721806 [NAS]) /// 0016021 // integral to membrane (GO_REF:0000037 [IEA] UniProtKB-KW:KW-0812) /// 0043235 // receptor complex (PMID:23382219 [IDA]) /// 000…	0043274 // phospholipase binding (PMID:7721806 [IPI] UniProtKB:P04054) /// 0030246 // carbohydrate binding (GO_REF:0000037 [IEA] UniProtKB-KW:KW-0430) /// 0004872 // receptor activity (PMID:7721806 [IDA])	Secretory phospholipase A2 receptor	PLA2R_HUMAN|PLA2R1|CLEC13C	protein	taxon:9606	20111007	UniProt
PLD4	-2.26667	0.00104995	-2.0219	3.02643e-06	1	0.00974536	UniProtKB	G3V3J8, F5H2B5, Q96BZ4	PLD4	0006909 // phagocytosis (GO_REF:0000019 [IEA] Ensembl:ENSMUSP00000067002) /// 0006655 // phosphatidylglycerol biosynthetic process (Reactome:REACT_121280 [TAS]) /// 0002244 // hematopoietic progenitor cell differentiation (GO_REF:0000019 [IEA] Ensembl:ENSMUSP00000067002) /// 0044281 // small molecule metabolic process (Reactome:REACT_111217 [TAS]) /// 0043647 // inositol phosphate metabolic proce…	0005789 // endoplasmic reticulum membrane (Reactome:REACT_150317 [TAS]) /// 0005634 // nucleus (GO_REF:0000019 [IEA] Ensembl:ENSMUSP00000067002) /// 0016021 // integral to membrane (GO_REF:0000037 [IEA] UniProtKB-KW:KW-0812) /// 0045335 // phagocytic vesicle (GO_REF:0000019 [IEA] Ensembl:ENSMUSP00000067002) /// 0032588 // trans-Golgi network membrane (GO_REF:0000019 [IEA] Ensembl:ENSMUSP000000670…	0004630 // phospholipase D activity (GO_REF:0000003 [IEA] EC:3.1.4.4) /// 0004435 // phosphatidylinositol phospholipase C activity (Reactome:REACT_150317 [TAS]) /// 0070290 // NAPE-specific phospholipase D activity (GO_REF:0000003 [IEA] EC:3.1.4.4) /// 0003824 // catalytic activity (GO_REF:0000002 [IEA] InterPro:IPR001736)	Phospholipase D4	F5H2B5_HUMAN|PLD4	protein	taxon:9606	20150328	InterPro
PLG	-16.5	1.18715e-31	-14.3817	1.07953e-05	2.71395e-27	1.06014e-29	UniProtKB	A6PVI2, Q5TEH5, P00747	PLG	2000048 // negative regulation of cell-cell adhesion mediated by cadherin (PMID:17203182 [TAS]) /// 0006508 // proteolysis (GO_REF:0000037 [IEA] UniProtKB-KW:KW-0645) /// 0010812 // negative regulation of cell-substrate adhesion (PMID:14699093 [IDA]) /// 0030168 // platelet activation (Reactome:REACT_798 [TAS]) /// 0042730 // fibrinolysis (Reactome:REACT_641 [TAS]) /// 0051919 // positive regulat…	0005886 // plasma membrane (Reactome:REACT_739 [TAS]) /// 0005576 // extracellular region (Reactome:REACT_15393 [TAS]) /// 0005576 // extracellular region (Reactome:REACT_739 [TAS]) /// 0070062 // extracellular vesicular exosome (PMID:19199708 [IDA]) /// 0005576 // extracellular region (Reactome:REACT_118634 [TAS]) /// 0005615 // extracellular space (PMID:6216475 [IDA]) /// 0005576 // extracellul…	0005515 // protein binding (PMID:6438154 [IPI] UniProtKB:P07996) /// 0019904 // protein domain specific binding (PMID:9786936 [IPI] UniProtKB:P05452) /// 0008236 // serine-type peptidase activity (PMID:24263861 [TAS]) /// 0005515 // protein binding (PMID:16319056 [IPI] UniProtKB:Q6V4L5) /// 0005515 // protein binding (PMID:19712047 [IPI] UniProtKB:P04196) /// 0005515 // protein binding (PMID:1631…	Plasminogen	A6PVI2_HUMAN|PLG	protein	taxon:9606	20141106	AgBase
PLIN1	-2.82578	3.82164e-49	-2.52941	4.30287e-05	8.73664e-45	4.20031e-47	UniProtKB	O60240	PLIN1	0044281 // small molecule metabolic process (Reactome:REACT_111217 [TAS]) /// 0019433 // triglyceride catabolic process (Reactome:REACT_494 [TAS]) /// 0006629 // lipid metabolic process (PMID:9521880 [NAS])	0005829 // cytosol (GO_REF:0000019 [IEA] Ensembl:ENSMUSP00000032762) /// 0005811 // lipid particle (PMID:9521880 [NAS]) /// 0005811 // lipid particle (Reactome:REACT_27159 [TAS]) /// 0005783 // endoplasmic reticulum (GO_REF:0000039 [IEA] UniProtKB-SubCell:SL-0095)	0008289 // lipid binding (PMID:9521880 [NAS])	Perilipin-1	PLIN1_HUMAN|PLIN1|PERI|PLIN	protein	taxon:9606	20150328	UniProt
PLTP	-4.75	0.00434375	-4.07248	1.27486e-06	1	0.0327191	UniProtKB	P55058	PLTP	0030317 // sperm motility (GO_REF:0000019 [IEA] Ensembl:ENSMUSP00000104939) /// 0034375 // high-density lipoprotein particle remodeling (PMID:24369175 [IDA]) /// 0010875 // positive regulation of cholesterol efflux (PMID:24369175 [IDA]) /// 0010189 // vitamin E biosynthetic process (GO_REF:0000019 [IEA] Ensembl:ENSMUSP00000104939) /// 0006629 // lipid metabolic process (GO_REF:0000002 [IEA] Inter…	0005615 // extracellular space (PMID:16502470 [IDA]) /// 0005576 // extracellular region (PMID:7654777 [TAS])	0008289 // lipid binding (GO_REF:0000002 [IEA] InterPro:IPR001124|InterPro:IPR017942|InterPro:IPR017943|InterPro:IPR017954|InterPro:IPR030675)	Phospholipid transfer protein	PLTP_HUMAN|PLTP	protein	taxon:9606	20030904	PINC
PNPO	-3.57317	4.05619e-24	-3.19368	1.76699e-05	9.27287e-20	2.96258e-22	UniProtKB	J3QQV6, Q9NVS9	PNPO	0002230 // positive regulation of defense response to virus by host (PMID:22020285 [IMP]) /// 0055114 // oxidation-reduction process (GO_REF:0000037 [IEA] UniProtKB-KW:KW-0560) /// 0044281 // small molecule metabolic process (Reactome:REACT_111217 [TAS]) /// 0042823 // pyridoxal phosphate biosynthetic process (GO_REF:0000033 [IBA] PANTHER:PTN000852047) /// 0006767 // water-soluble vitamin metabol…	0005654 // nucleoplasm (GO_REF:0000052 [IDA]) /// 0005829 // cytosol (Reactome:REACT_25127 [TAS]) /// 0005737 // cytoplasm (GO_REF:0000052 [IDA]) /// 0005829 // cytosol (Reactome:REACT_25348 [TAS]) /// 0070062 // extracellular vesicular exosome (PMID:23376485 [IDA])	0004733 // pyridoxamine-phosphate oxidase activity (Reactome:REACT_25348 [TAS]) /// 0004733 // pyridoxamine-phosphate oxidase activity (GO_REF:0000033 [IBA] PANTHER:PTN000852047) /// 0004733 // pyridoxamine-phosphate oxidase activity (GO_REF:0000002 [IEA] InterPro:IPR000659|InterPro:IPR011576) /// 0004733 // pyridoxamine-phosphate oxidase activity (Reactome:REACT_25127 [TAS]) /// 0010181 // FMN b…	Pyridoxine-5'-phosphate oxidase	J3QQV6_HUMAN|PNPO	protein	taxon:9606	20150328	InterPro
POMP	-2.80189	1.09401e-17	-2.50591	1.567e-05	2.50101e-13	6.23693e-16	UniProtKB	Q9Y244	POMP	0043248 // proteasome assembly (PMID:17948026 [IMP])	0005654 // nucleoplasm (GO_REF:0000052 [IDA]) /// 0005737 // cytoplasm (GO_REF:0000033 [IBA] PANTHER:PTN000302763) /// 0031090 // organelle membrane (GO_REF:0000039 [IEA] UniProtKB-SubCell:SL-0165) /// 0005829 // cytosol (GO_REF:0000039 [IEA] UniProtKB-SubCell:SL-0091) /// 0005783 // endoplasmic reticulum (GO_REF:0000037 [IEA] UniProtKB-KW:KW-0256)	0005515 // protein binding (PMID:17948026 [IPI] UniProtKB:P28074) /// 0005515 // protein binding (PMID:14733938 [IPI] UniProtKB:P28074)	Proteasome maturation protein	POMP_HUMAN|POMP|C13orf12|UMP1|HSPC014|HSPC036|PNAS-110	protein	taxon:9606	20150330	IntAct
POU2F1	4	0.00719772	4.25201	-1.21629e-06	1	0.0499991	UniProtKB	A0A0A0MT46, P14859, A0A0C4DG88	POU2F1	0006383 // transcription from RNA polymerase III promoter (Reactome:REACT_1371 [TAS]) /// 0030910 // olfactory placode formation (GO_REF:0000019 [IEA] Ensembl:ENSMUSP00000124738) /// 0045892 // negative regulation of transcription, DNA-dependent (PMID:11891224 [IDA]) /// 0060235 // lens induction in camera-type eye (GO_REF:0000019 [IEA] Ensembl:ENSMUSP00000124738) /// 0010467 // gene expression (…	0005654 // nucleoplasm (GO_REF:0000052 [IDA]) /// 0043231 // intracellular membrane-bounded organelle (GO_REF:0000052 [IDA]) /// 0005654 // nucleoplasm (Reactome:REACT_328 [TAS]) /// 0005634 // nucleus (PMID:9242494 [IDA]) /// 0005654 // nucleoplasm (Reactome:REACT_1607 [TAS]) /// 0005654 // nucleoplasm (Reactome:REACT_254 [TAS]) /// 0005634 // nucleus (GO_REF:0000002 [IEA] InterPro:IPR000972) //…	0005515 // protein binding (PMID:12670868 [IPI] UniProtKB:O15047) /// 0005515 // protein binding (PMID:11997177 [IPI] UniProtKB:P06537) /// 0005515 // protein binding (PMID:10629049 [IPI] UniProtKB:P51610) /// 0043565 // sequence-specific DNA binding (PMID:11997177 [IDA]) /// 0001077 // RNA polymerase II core promoter proximal region sequence-specific DNA binding transcription factor activity inv…	POU domain, class 2, transcription factor 1	A0A0A0MT46_HUMAN|POU2F1	protein	taxon:9606	20150328	InterPro
PPARG	-2.25	9.34059e-05	-2.0096	4.37444e-06	1	0.00115926	UniProtKB	E9PFX5, E9PFV2, P37231, E9PFJ1, E7EU07, E7EUD1	PPARG	0032526 // response to retinoic acid (PMID:16239304 [IDA]) /// 0050873 // brown fat cell differentiation (GO_REF:0000019 [IEA] Ensembl:ENSMUSP00000000450) /// 0033189 // response to vitamin A (GO_REF:0000019 [IEA] Ensembl:ENSRNOP00000012137) /// 0042593 // glucose homeostasis (PMID:10622252 [IMP]) /// 0071380 // cellular response to prostaglandin E stimulus (GO_REF:0000019 [IEA] Ensembl:ENSRNOP00…	0005654 // nucleoplasm (Reactome:REACT_19207 [TAS]) /// 0090575 /// 0005634 // nucleus (PMID:9568716 [IDA]) /// 0005654 // nucleoplasm (Reactome:REACT_27277 [TAS]) /// 0005634 // nucleus (GO_REF:0000002 [IEA] InterPro:IPR001628|InterPro:IPR003077) /// 0005634 // nucleus (GO_REF:0000002 [IEA] InterPro:IPR003077) /// 0048471 // perinuclear region of cytoplasm (GO_REF:0000019 [IEA] Ensembl:ENSRNOP00…	0008144 // drug binding (PMID:9113987 [IDA]) /// 0030374 // ligand-dependent nuclear receptor transcription coactivator activity (PMID:16239304 [IDA]) /// 0003700 // sequence-specific DNA binding transcription factor activity (PMID:9568715 [IDA]) /// 0044212 // transcription regulatory region DNA binding (PMID:18293083 [IDA]) /// 0005515 // protein binding (PMID:16239304 [IPI] UniProtKB:Q9BYK8) /…	Peroxisome proliferator-activated receptor gamma	E7EU07_HUMAN|PPARG	protein	taxon:9606	20150328	InterPro
PPFIA3	7	0.00234996	7.02207	-1.19583e-06	1	0.0193246	UniProtKB	O75145, A0A0C4DGR7, A0A0C4DGR8, R4GNF1, R4GN36	PPFIA3	0014047 // glutamate secretion (Reactome:REACT_12591 [TAS]) /// 0007269 // neurotransmitter secretion (Reactome:REACT_13723 [TAS]) /// 0048172 // regulation of short-term neuronal synaptic plasticity (GO_REF:0000024 [ISS] UniProtKB:Q91Z79) /// 0007269 // neurotransmitter secretion (GO_REF:0000002 [IEA] InterPro:IPR030440) /// 0007268 // synaptic transmission (Reactome:REACT_13685 [TAS]) /// 00072…	0048786 // presynaptic active zone (GO_REF:0000002 [IEA] InterPro:IPR030440) /// 0005829 // cytosol (Reactome:REACT_15517 [TAS]) /// 0005829 // cytosol (Reactome:REACT_15533 [TAS]) /// 0005829 // cytosol (Reactome:REACT_15448 [TAS]) /// 0005829 // cytosol (Reactome:REACT_15338 [TAS]) /// 0009986 // cell surface (GO_REF:0000039 [IEA] UniProtKB-SubCell:SL-0310) /// 0005829 // cytosol (Reactome:REAC…	0005515 // protein binding (PMID:12923177 [IPI] UniProtKB:O15083)	Liprin-alpha-3	A0A0C4DGR7_HUMAN|PPFIA3	protein	taxon:9606	20150328	InterPro
PPP1R11_1	2.11765	0.00383881	2.34375	-2.03491e-06	1	0.0296283
PPP1R14C	-2.58419	2.25426e-05	-2.31388	8.79259e-05	0.515346	0.000322696	UniProtKB	Q8TAE6	PPP1R14C	0043086 // negative regulation of catalytic activity (GO_REF:0000037 [IEA] UniProtKB-KW:KW-0650) /// 0042325 // regulation of phosphorylation (GO_REF:0000002 [IEA] InterPro:IPR008025) /// 0043086 // negative regulation of catalytic activity (GO_REF:0000019 [IEA] Ensembl:ENSRNOP00000022046) /// 0043086 // negative regulation of catalytic activity (GO_REF:0000019 [IEA] Ensembl:ENSMUSP00000045110)	0016020 // membrane (GO_REF:0000039 [IEA] UniProtKB-SubCell:SL-0162) /// 0005737 // cytoplasm (GO_REF:0000039 [IEA] UniProtKB-SubCell:SL-0086)	0004865 // protein serine/threonine phosphatase inhibitor activity (GO_REF:0000019 [IEA] Ensembl:ENSRNOP00000022046) /// 0004865 // protein serine/threonine phosphatase inhibitor activity (GO_REF:0000019 [IEA] Ensembl:ENSMUSP00000045110)	Protein phosphatase 1 regulatory subunit 14C	PP14C_HUMAN|PPP1R14C|KEPI	protein	taxon:9606	20150328	Ensembl
PPP1R15A	-2.7021	6.9856e-07	-2.41945	9.94407e-05	0.0159698	1.32529e-05	UniProtKB	O75807	PPP1R15A	0006974 // response to DNA damage stimulus (PMID:9153226 [TAS]) /// 0007050 // cell cycle arrest (PMID:9153226 [TAS]) /// 0033138 // positive regulation of peptidyl-serine phosphorylation (PMID:14635196 [IMP]) /// 0007179 // transforming growth factor beta receptor signaling pathway (Reactome:REACT_6844 [TAS]) /// 0010628 // positive regulation of gene expression (PMID:14635196 [IMP]) /// 0032058…	0005783 // endoplasmic reticulum (PMID:21518769 [IDA]) /// 0016020 // membrane (PMID:21518769 [IDA]) /// 0005794 // Golgi apparatus (PMID:21518769 [IDA]) /// 0005739 // mitochondrion (PMID:21518769 [IDA]) /// 0005783 // endoplasmic reticulum (PMID:12556489 [IDA]) /// 0005741 // mitochondrial outer membrane (GO_REF:0000039 [IEA] UniProtKB-SubCell:SL-0172) /// 0000164 // protein phosphatase type 1 …	0005515 // protein binding (PMID:11564868 [IPI] UniProtKB:Q13522) /// 0005515 // protein binding (PMID:21988832 [IPI] UniProtKB:P56545) /// 0019901 // protein kinase binding (PMID:11517336 [IPI] UniProtKB:P07948) /// 0008599 // protein phosphatase type 1 regulator activity (PMID:12556489 [IC] GO:0000164|GO:0008157|GO:1902310) /// 0008599 // protein phosphatase type 1 regulator activity (PMID:1156…	Protein phosphatase 1 regulatory subunit 15A	PR15A_HUMAN|PPP1R15A|GADD34	protein	taxon:9606	20141110	ParkinsonsUK-UCL
PPP1R1B	-2.70833	6.26971e-15	-2.42199	1.34039e-05	1.43332e-10	2.99231e-13	UniProtKB	J3KSJ8, J3KT77, Q9UD71	PPP1R1B	0006469 // negative regulation of protein kinase activity (PMID:10604473 [TAS]) /// 0006351 // transcription, DNA-dependent (GO_REF:0000019 [IEA] Ensembl:ENSMUSP00000077760) /// 0043086 // negative regulation of catalytic activity (GO_REF:0000002 [IEA] InterPro:IPR008466) /// 0007165 // signal transduction (PMID:10604473 [TAS]) /// 0007165 // signal transduction (GO_REF:0000002 [IEA] InterPro:IPR…	0005829 // cytosol (Reactome:REACT_15496 [TAS]) /// 0005737 // cytoplasm (GO_REF:0000033 [IBA] PANTHER:PTN000395915) /// 0043025 // neuronal cell body (GO_REF:0000019 [IEA] Ensembl:ENSMUSP00000077760) /// 0005634 // nucleus (GO_REF:0000019 [IEA] Ensembl:ENSMUSP00000077760) /// 0005829 // cytosol (Reactome:REACT_15438 [TAS]) /// 0005829 // cytosol (Reactome:REACT_15529 [TAS]) /// 0005829 // cytoso…	0008599 // protein phosphatase type 1 regulator activity (Reactome:REACT_15496 [TAS]) /// 0031751 // D4 dopamine receptor binding (GO_REF:0000019 [IEA] Ensembl:ENSRNOP00000034614) /// 0004865 // protein serine/threonine phosphatase inhibitor activity (GO_REF:0000033 [IBA] PANTHER:PTN000395915) /// 0031752 // D5 dopamine receptor binding (GO_REF:0000019 [IEA] Ensembl:ENSRNOP00000034614) /// 000551…	Protein phosphatase 1 regulatory subunit 1B	J3KSJ8_HUMAN|PPP1R1B	protein	taxon:9606	20150328	InterPro
PPP2R2D	-4	0.000679643	-3.50819	2.02342e-06	1	0.00674362	UniProtKB	Q66LE6, F5GXJ6, A0A0A6YYD6, H0YB06	PPP2R2D	0000278 // mitotic cell cycle (Reactome:REACT_152 [TAS]) /// 0010458 // exit from mitosis (GO_REF:0000024 [ISS] UniProtKB:Q7ZX64) /// 0051301 // cell division (GO_REF:0000037 [IEA] UniProtKB-KW:KW-0132) /// 0007067 // mitosis (GO_REF:0000024 [ISS] UniProtKB:Q7ZX64) /// 0034047 // regulation of protein phosphatase type 2A activity (GO_REF:0000024 [ISS] UniProtKB:Q7ZX64) /// 0034047 // regulation o…	0000159 // protein phosphatase type 2A complex (GO_REF:0000024 [ISS] UniProtKB:Q7ZX64) /// 0000159 // protein phosphatase type 2A complex (GO_REF:0000002 [IEA] InterPro:IPR000009) /// 0005737 // cytoplasm (GO_REF:0000039 [IEA] UniProtKB-SubCell:SL-0086)	0008601 // protein phosphatase type 2A regulator activity (GO_REF:0000002 [IEA] InterPro:IPR000009) /// 0008601 // protein phosphatase type 2A regulator activity (GO_REF:0000024 [ISS] UniProtKB:Q7ZX64)	Serine/threonine-protein phosphatase 2A 55 kDa regulatory subunit B delta isoform	A0A0A6YYD6_HUMAN|PPP2R2D	protein	taxon:9606	20150328	InterPro
PQLC3	-2.91667	0.00453439	-2.58094	1.89478e-06	1	0.0339204	UniProtKB	Q8N755	PQLC3	0006488 // dolichol-linked oligosaccharide biosynthetic process (GO_REF:0000033 [IBA] PANTHER:PTN000259900)	0016021 // integral to membrane (GO_REF:0000037 [IEA] UniProtKB-KW:KW-0812) /// 0005783 // endoplasmic reticulum (GO_REF:0000033 [IBA] PANTHER:PTN000259900)		PQ-loop repeat-containing protein 3	PQLC3_HUMAN|PQLC3|C2orf22	protein	taxon:9606	20150225	GO_Central
PRG4	-4.88889	9.06594e-06	-4.29191	2.97809e-06	0.207256	0.000140133	UniProtKB	Q92954, J3KP74, E9PLR3	PRG4	0042127 // regulation of cell proliferation (GO_REF:0000019 [IEA] Ensembl:ENSMUSP00000128943) /// 0045409 // negative regulation of interleukin-6 biosynthetic process (GO_REF:0000019 [IEA] Ensembl:ENSMUSP00000128943) /// 0008283 // cell proliferation (PMID:10545950 [TAS]) /// 0006955 // immune response (GO_REF:0000002 [IEA] InterPro:IPR001212|InterPro:IPR020436) /// 0071425 // hematopoietic stem …	0005615 // extracellular space (GO_REF:0000019 [IEA] Ensembl:ENSMUSP00000128943)	0030247 // polysaccharide binding (GO_REF:0000002 [IEA] InterPro:IPR001212|InterPro:IPR020436) /// 0005044 // scavenger receptor activity (GO_REF:0000002 [IEA] InterPro:IPR001212|InterPro:IPR020436)	Proteoglycan 4	E9PLR3_HUMAN|PRG4	protein	taxon:9606	20150328	InterPro
PROC	-22	1.12715e-10	-17.7268	3.66373e-06	2.57678e-06	3.56401e-09	UniProtKB	E7END6, P04070, E7ENR9, E7EU72, H7BYX9, E7EVH6	PROC	0007596 // blood coagulation (Reactome:REACT_1439 [TAS]) /// 0050900 // leukocyte migration (Reactome:REACT_12051 [TAS]) /// 0030195 // negative regulation of blood coagulation (PMID:15005336 [TAS]) /// 0043066 // negative regulation of apoptotic process (PMID:12563316 [IMP]) /// 0006508 // proteolysis (Reactome:REACT_733 [TAS]) /// 0006508 // proteolysis (GO_REF:0000038 [IEA] UniProtKB-KW:KW-064…	0005796 // Golgi lumen (Reactome:REACT_1103 [TAS]) /// 0005788 // endoplasmic reticulum lumen (Reactome:REACT_913 [TAS]) /// 0005576 // extracellular region (Reactome:REACT_267684 [TAS]) /// 0005576 // extracellular region (GO_REF:0000040 [IEA] UniProtKB-SubCell:SL-0243) /// 0005576 // extracellular region (Reactome:REACT_374 [TAS]) /// 0005576 // extracellular region (Reactome:REACT_268581 [TAS]…	0005509 // calcium ion binding (GO_REF:0000002 [IEA] InterPro:IPR000294|InterPro:IPR018097) /// 0005515 // protein binding (PMID:15248212 [IPI] UniProtKB:P51511) /// 0004252 // serine-type endopeptidase activity (PMID:15005336 [TAS]) /// 0004252 // serine-type endopeptidase activity (GO_REF:0000002 [IEA] InterPro:IPR001254|InterPro:IPR001314|InterPro:IPR018114) /// 0005509 // calcium ion binding …	Vitamin K-dependent protein C	E7END6_HUMAN|PROC	protein	taxon:9606	20150328	InterPro
PROSER2	2.06667	1.42181e-09	2.30309	-8.60303e-06	3.25041e-05	3.97361e-08
PRR5L	-5.11765	1.01703e-10	-4.53407	5.96641e-06	2.32503e-06	3.24878e-09	UniProtKB	Q6MZQ0	PRR5L	0038203 /// 0010762 // regulation of fibroblast migration (PMID:22609986 [IMP]) /// 0001933 // negative regulation of protein phosphorylation (PMID:22609986 [IMP]) /// 0001934 // positive regulation of protein phosphorylation (GO_REF:0000019 [IEA] Ensembl:ENSMUSP00000130152) /// 0014068 // positive regulation of phosphatidylinositol 3-kinase cascade (GO_REF:0000019 [IEA] Ensembl:ENSMUSP0000013015…	0031932 // TORC2 complex (PMID:22609986 [IDA]) /// 0005739 // mitochondrion (GO_REF:0000019 [IEA] Ensembl:ENSMUSP00000130152)	0031625 // ubiquitin protein ligase binding (PMID:22609986 [IPI] UniProtKB:Q8WZ73)	Proline-rich protein 5-like	PRR5L_HUMAN|PRR5L|PROTOR2	protein	taxon:9606	20131017	UniProt
PSAT1	-2.5	1.13086e-05	-2.23164	4.85395e-06	0.258526	0.00017155	UniProtKB	Q9Y617	PSAT1	0044281 // small molecule metabolic process (Reactome:REACT_111217 [TAS]) /// 0008652 // cellular amino acid biosynthetic process (Reactome:REACT_238 [TAS]) /// 0008615 // pyridoxine biosynthetic process (PMID:10637769 [NAS]) /// 0006564 // L-serine biosynthetic process (Reactome:REACT_115789 [TAS]) /// 0006564 // L-serine biosynthetic process (PMID:10637769 [NAS]) /// 0034641 // cellular nitroge…	0005829 // cytosol (Reactome:REACT_116056 [TAS]) /// 0070062 // extracellular vesicular exosome (PMID:19056867 [IDA]) /// 0005737 // cytoplasm (GO_REF:0000052 [IDA]) /// 0070062 // extracellular vesicular exosome (PMID:20458337 [IDA]) /// 0070062 // extracellular vesicular exosome (PMID:23376485 [IDA])	0030170 // pyridoxal phosphate binding (GO_REF:0000002 [IEA] InterPro:IPR015421|InterPro:IPR015422) /// 0004648 // O-phospho-L-serine:2-oxoglutarate aminotransferase activity (PMID:10637769 [NAS]) /// 0004648 // O-phospho-L-serine:2-oxoglutarate aminotransferase activity (Reactome:REACT_116056 [TAS])	Phosphoserine aminotransferase	SERC_HUMAN|PSAT1|PSA	protein	taxon:9606	20020702	UniProt
PSMB8_2	7.5	0.00131233	7.51532	-1.29378e-06	1	0.0118535
PTGR1	-5	3.26175e-12	-4.43722	6.81291e-06	7.45668e-08	1.23048e-10	UniProtKB	Q5JVP2, F6XGT7, F2Z3J9, Q14914	PTGR1	0055114 // oxidation-reduction process (GO_REF:0000002 [IEA] InterPro:IPR002085) /// 0055114 // oxidation-reduction process (GO_REF:0000037 [IEA] UniProtKB-KW:KW-0560) /// 0044281 // small molecule metabolic process (Reactome:REACT_111217 [TAS]) /// 0019371 // cyclooxygenase pathway (Reactome:REACT_150149 [TAS]) /// 0009636 // response to toxic substance (GO_REF:0000019 [IEA] Ensembl:ENSRNOP00000…	0070062 // extracellular vesicular exosome (PMID:19056867 [IDA]) /// 0070062 // extracellular vesicular exosome (PMID:23376485 [IDA]) /// 0005737 // cytoplasm (GO_REF:0000039 [IEA] UniProtKB-SubCell:SL-0086)	0036132 // 13-prostaglandin reductase activity (GO_REF:0000003 [IEA] EC:1.3.1.48) /// 0016491 // oxidoreductase activity (GO_REF:0000002 [IEA] InterPro:IPR002085) /// 0016491 // oxidoreductase activity (GO_REF:0000002 [IEA] InterPro:IPR002085|InterPro:IPR013149) /// 0008270 // zinc ion binding (GO_REF:0000002 [IEA] InterPro:IPR002085|InterPro:IPR013149) /// 0008270 // zinc ion binding (GO_REF:000…	Prostaglandin reductase 1	F2Z3J9_HUMAN|PTGR1	protein	taxon:9606	20150328	InterPro
PTK2	-2.39474	5.88107e-05	-2.13757	4.26038e-06	1	0.00076827	UniProtKB	E7ESA6, E5RGA6, H0YBZ1, H0YBP1, E5RG86, E5RHD8, E5RI03, E5RI29, E9PEI4, E5RJI4, Q05397, H0YB99, B4DWJ1, H0YB16	PTK2	0003007 // heart morphogenesis (PMID:20552554 [TAS]) /// 2000060 // positive regulation of protein ubiquitination involved in ubiquitin-dependent protein catabolic process (GO_REF:0000024 [ISS] UniProtKB:P34152) /// 0045860 // positive regulation of protein kinase activity (PMID:11331870 [IMP]) /// 0045087 // innate immune response (GO_REF:0000033 [IBA] PANTHER:PTN000700357) /// 0008360 // regula…	0005886 // plasma membrane (PMID:21637765 [IDA]) /// 0005925 // focal adhesion (GO_REF:0000052 [IDA]) /// 0005829 // cytosol (Reactome:REACT_263870 [TAS]) /// 0005829 // cytosol (Reactome:REACT_264619 [TAS]) /// 0005829 // cytosol (Reactome:REACT_22199 [TAS]) /// 0005925 // focal adhesion (PMID:15855171 [IDA]) /// 0005829 // cytosol (Reactome:REACT_263911 [TAS]) /// 0005925 // focal adhesion (PMI…	0004713 // protein tyrosine kinase activity (GO_REF:0000002 [IEA] InterPro:IPR020635) /// 0003779 // actin binding (PMID:16803572 [IDA]) /// 0004672 // protein kinase activity (Reactome:REACT_15535 [TAS]) /// 0004713 // protein tyrosine kinase activity (Reactome:REACT_264057 [EXP]) /// 0005515 // protein binding (PMID:19857493 [IPI] UniProtKB:P04637) /// 0005515 // protein binding (PMID:15657067 …	Focal adhesion kinase 1	B4DWJ1_HUMAN|PTK2	protein	taxon:9606	20141210	AgBase
PTK2B	-5.32353	9.01465e-22	-4.74157	1.25469e-05	2.06084e-17	6.02585e-20	UniProtKB	E5RJ77, E9PBI4, E5RK84, Q14289, H0YB74, C9JHV9	PTK2B	2000538 // positive regulation of B cell chemotaxis (GO_REF:0000024 [ISS] UniProtKB:Q9QVP9) /// 0007165 // signal transduction (GO_REF:0000002 [IEA] InterPro:IPR030610) /// 2000249 // regulation of actin cytoskeleton reorganization (GO_REF:0000002 [IEA] InterPro:IPR030610) /// 0045860 // positive regulation of protein kinase activity (PMID:7544443 [IMP]) /// 0009725 // response to hormone stimulu…	0017146 // N-methyl-D-aspartate selective glutamate receptor complex (GO_REF:0000024 [ISS] UniProtKB:P70600) /// 0005829 // cytosol (Reactome:REACT_27192 [TAS]) /// 0097440 // apical dendrite (GO_REF:0000024 [ISS] UniProtKB:P70600) /// 0005829 // cytosol (Reactome:REACT_263926 [TAS]) /// 0005737 // cytoplasm (GO_REF:0000052 [IDA]) /// 0005938 // cell cortex (GO_REF:0000039 [IEA] UniProtKB-SubCell…	0032403 // protein complex binding (GO_REF:0000019 [IEA] Ensembl:ENSRNOP00000031615) /// 0004715 // non-membrane spanning protein tyrosine kinase activity (PMID:7544443 [IDA]) /// 0005515 // protein binding (PMID:9020138 [IPI] UniProtKB:P56945) /// 0005515 // protein binding (PMID:8849729 [IPI] UniProtKB:P12931) /// 0004715 // non-membrane spanning protein tyrosine kinase activity (PMID:10518561 …	Protein-tyrosine kinase 2-beta	C9JHV9_HUMAN|PTK2B	protein	taxon:9606	20150328	InterPro
PTPMT1	1.79487	9.28548e-10	2.00192	-1.0306e-05	2.12275e-05	2.66678e-08	UniProtKB	Q8WUK0	PTPMT1	0006655 // phosphatidylglycerol biosynthetic process (Reactome:REACT_121280 [TAS]) /// 0046855 // inositol phosphate dephosphorylation (GO_REF:0000033 [IBA] PANTHER:PTN000016644) /// 0044281 // small molecule metabolic process (Reactome:REACT_111217 [TAS]) /// 0032049 // cardiolipin biosynthetic process (GO_REF:0000024 [ISS] UniProtKB:Q66GT5) /// 0006470 // protein dephosphorylation (GO_REF:00000…	0005739 // mitochondrion (GO_REF:0000033 [IBA] PANTHER:PTN000016649) /// 0005634 // nucleus (PMID:21630459 [IDA]) /// 0031305 // integral to mitochondrial inner membrane (GO_REF:0000019 [IEA] Ensembl:ENSRNOP00000013584)	0005515 // protein binding (PMID:25416956 [IPI] UniProtKB:Q8IUQ4) /// 0005515 // protein binding (PMID:25416956 [IPI] UniProtKB:Q7Z3S9) /// 0004725 // protein tyrosine phosphatase activity (GO_REF:0000003 [IEA] EC:3.1.3.48) /// 0008138 // protein tyrosine/serine/threonine phosphatase activity (GO_REF:0000033 [IBA] PANTHER:PTN000016642) /// 0005515 // protein binding (PMID:25416956 [IPI] UniProtKB…	Phosphatidylglycerophosphatase and protein-tyrosine phosphatase 1	PTPM1_HUMAN|PTPMT1|MOSP|PLIP|PNAS-129	protein	taxon:9606	20110117	GO_Central
PTX3	-5.125	1.52258e-05	-4.48681	2.81288e-06	0.348076	0.000224925	UniProtKB	P26022	PTX3	0050766 // positive regulation of phagocytosis (GO_REF:0000019 [IEA] Ensembl:ENSMUSP00000029421) /// 0045087 // innate immune response (PMID:23544079 [IDA]) /// 0008228 // opsonization (GO_REF:0000019 [IEA] Ensembl:ENSMUSP00000029421) /// 0001878 // response to yeast (GO_REF:0000019 [IEA] Ensembl:ENSMUSP00000029421) /// 0006954 // inflammatory response (PMID:1429570 [TAS]) /// 1903019 /// 0045429…	0005576 // extracellular region (PMID:1429570 [TAS]) /// 0005615 // extracellular space (PMID:23544079 [IDA])	0001849 // complement component C1q binding (PMID:23544079 [IDA]) /// 0046790 // virion binding (PMID:23544079 [IDA]) /// 0001872 // (1->3)-beta-D-glucan binding (GO_REF:0000019 [IEA] Ensembl:ENSMUSP00000029421)	Pentraxin-related protein PTX3	PTX3_HUMAN|PTX3|TNFAIP5|TSG14	protein	taxon:9606	20140514	BHF-UCL
PUSL1	-5.4	1.67431e-07	-4.74752	3.75733e-06	0.00382764	3.48601e-06	UniProtKB	J3KTG4, Q8N0Z8	PUSL1	0008033 // tRNA processing (GO_REF:0000037 [IEA] UniProtKB-KW:KW-0819) /// 0001522 // pseudouridine synthesis (GO_REF:0000002 [IEA] InterPro:IPR001406|InterPro:IPR020094|InterPro:IPR020095|InterPro:IPR020097|InterPro:IPR020103) /// 0001522 // pseudouridine synthesis (GO_REF:0000002 [IEA] InterPro:IPR001406|InterPro:IPR020095|InterPro:IPR020097|InterPro:IPR020103) /// 0008033 // tRNA processing (G…	0043231 // intracellular membrane-bounded organelle (GO_REF:0000052 [IDA])	0009982 // pseudouridine synthase activity (GO_REF:0000002 [IEA] InterPro:IPR001406|InterPro:IPR020095|InterPro:IPR020097|InterPro:IPR020103) /// 0003723 // RNA binding (GO_REF:0000002 [IEA] InterPro:IPR001406|InterPro:IPR020095|InterPro:IPR020097|InterPro:IPR020103) /// 0009982 // pseudouridine synthase activity (GO_REF:0000002 [IEA] InterPro:IPR001406|InterPro:IPR020094|InterPro:IPR020095|Inter…	tRNA pseudouridine synthase	J3KTG4_HUMAN|PUSL1	protein	taxon:9606	20150328	InterPro
PVR	-3.0339	1.9443e-12	-2.7102	9.92272e-06	4.44487e-08	7.53368e-11	UniProtKB	P15151	PVR	0050776 // regulation of immune response (Reactome:REACT_11152 [TAS]) /// 0045216 // cell-cell junction organization (Reactome:REACT_19331 [TAS]) /// 0034332 // adherens junction organization (Reactome:REACT_19195 [TAS]) /// 0034329 // cell junction assembly (Reactome:REACT_20676 [TAS]) /// 0045954 // positive regulation of natural killer cell mediated cytotoxicity (PMID:16304049 [IMP]) /// 00160…	0005886 // plasma membrane (Reactome:REACT_11207 [TAS]) /// 0016021 // integral to membrane (PMID:12913096 [IDA]) /// 0005886 // plasma membrane (Reactome:REACT_11239 [TAS]) /// 0005737 // cytoplasm (PMID:2170108 [TAS]) /// 0005886 // plasma membrane (Reactome:REACT_19151 [TAS]) /// 0009986 // cell surface (PMID:16831868 [IDA]) /// 0005615 // extracellular space (PMID:2170108 [TAS]) /// 0005925 /…	0005515 // protein binding (PMID:19011627 [IPI] UniProtKB:Q495A1) /// 0050839 // cell adhesion molecule binding (PMID:12913096 [IPI] UniProtKB:Q15762) /// 0005515 // protein binding (PMID:25416956 [IPI] UniProtKB:Q7Z3S9) /// 0005515 // protein binding (PMID:25416956 [IPI] UniProtKB:P60411) /// 0005515 // protein binding (PMID:25416956 [IPI] UniProtKB:Q9BRI3) /// 0005515 // protein binding (PMID:2…	Poliovirus receptor	PVR_HUMAN|PVR|PVS	protein	taxon:9606	20081127	BHF-UCL
PVRIG	-8	0.00234996	-6.51332	1.2076e-06	1	0.0193246	UniProtKB	Q6DKI7	PVRIG		0016021 // integral to membrane (GO_REF:0000037 [IEA] UniProtKB-KW:KW-0812)		Transmembrane protein PVRIG	PVRIG_HUMAN|PVRIG|C7orf15	protein	taxon:9606	20150328	UniProt
RAB13	-2.78261	3.95846e-08	-2.48438	6.72239e-06	0.000904943	9.07666e-07	UniProtKB	A0A087WWB9, P51153	RAB13	0016197 // endosomal transport (PMID:18779367 [IMP]) /// 0090002 // establishment of protein localization to plasma membrane (PMID:15096524 [IMP]) /// 0031175 // neuron projection development (PMID:20008558 [IMP]) /// 0070830 // tight junction assembly (PMID:15096524 [IMP]) /// 0032456 // endocytic recycling (PMID:15528189 [IMP]) /// 0097368 // establishment of Sertoli cell barrier (GO_REF:000002…	0070062 // extracellular vesicular exosome (PMID:19056867 [IDA]) /// 0016020 // membrane (GO_REF:0000002 [IEA] InterPro:IPR020849) /// 0005737 // cytoplasm (GO_REF:0000052 [IDA]) /// 0005622 // intracellular (GO_REF:0000002 [IEA] InterPro:IPR003578) /// 0005886 // plasma membrane (GO_REF:0000052 [IDA]) /// 0016328 // lateral plasma membrane (PMID:12058051 [IDA]) /// 0032593 // insulin-responsive …	0034236 // protein kinase A catalytic subunit binding (GO_REF:0000019 [IEA] Ensembl:ENSRNOP00000022626) /// 0005515 // protein binding (PMID:9712853 [IPI] UniProtKB:O43924) /// 0005515 // protein binding (PMID:18332111 [IPI] UniProtKB:Q3TN34) /// 0003924 // GTPase activity (GO_REF:0000033 [IBA] PANTHER:PTN000633607) /// 0005515 // protein binding (PMID:21795389 [IPI] UniProtKB:Q8N3F8) /// 0005515…	Ras-related protein Rab-13	A0A087WWB9_HUMAN|RAB13	protein	taxon:9606	20150328	UniProt
RACGAP1	-2.35	0.00427313	-2.09168	2.16382e-06	1	0.0323792	UniProtKB	F8VV39, F8VVE5, F8VZ66, H0YIK5, F8VZ41, F8W0L1, F8VS54, F8VV47, Q9H0H5, F8W1E5, F8VUW9, F8VRD2, F8VWY4, F8VWX0	RACGAP1	0007165 // signal transduction (GO_REF:0000002 [IEA] InterPro:IPR000198|InterPro:IPR008936) /// 0051988 // regulation of attachment of spindle microtubules to kinetochore (PMID:15642749 [IMP]) /// 0000915 // cytokinesis, actomyosin contractile ring assembly (PMID:16129829 [IMP]) /// 0007018 // microtubule-based movement (Reactome:REACT_25201 [TAS]) /// 0000281 // cytokinesis after mitosis (PMID:1…	0005829 // cytosol (Reactome:REACT_25259 [TAS]) /// 0005622 // intracellular (GO_REF:0000002 [IEA] InterPro:IPR008936) /// 0005829 // cytosol (Reactome:REACT_120995 [TAS]) /// 0005829 // cytosol (Reactome:REACT_25309 [TAS]) /// 0051233 // spindle midzone (PMID:19468302 [IDA]) /// 0005634 // nucleus (PMID:11085985 [IDA]) /// 0031234 // extrinsic to internal side of plasma membrane (PMID:23235882 […	0005515 // protein binding (PMID:18201571 [IPI] UniProtKB:Q9H8V3) /// 0005515 // protein binding (PMID:16129829 [IPI] UniProtKB:Q9H8V3) /// 0005515 // protein binding (PMID:25068414 [IPI] UniProtKB:Q9H8V3) /// 0005515 // protein binding (PMID:18201571 [IPI] UniProtKB:Q16537) /// 0005515 // protein binding (PMID:16103226 [IPI] UniProtKB:Q9H8V3) /// 0046872 // metal ion binding (GO_REF:0000037 [IEA…	Rac GTPase-activating protein 1	F8VRD2_HUMAN|RACGAP1	protein	taxon:9606	20120912	HPA
[truncated: 147 more rows]

## Sheet: Functional clustering
Annotation Cluster 1	Enrichment Score: 7.340601030010109
Category	Term	Count	%	PValue	Genes	List Total	Pop Hits	Pop Total	Fold Enrichment	Bonferroni	Benjamini	FDR
GOTERM_BP_FAT	GO:0006954~inflammatory response	32	6.652806652806653	1.9367388574138086E-9	780578, 772843, 824631, 801735, 810633, 807005, 811159, 801761, 780030, 824090, 808904, 815898, 788840, 803569, 824977, 794781, 790871, 806404, 810282, 815387, 806584, 804108, 801282, 807898, 786661, 796970, 792165, 822320, 816516, 787495, 773583, 787908	376	325	13528	3.542520458265139	4.708201139180801E-6	4.708201139180801E-6	3.405732484917934E-6
[truncated: 82 more rows]

## Sheet: Annotation chart
Category	Term	Count	%	PValue	Genes	List Total	Pop Hits	Pop Total	Fold Enrichment	Bonferroni	Benjamini	FDR
[truncated: 66 more rows]

## Sheet: Funtional categories SP_PIR_K
Category	Term	Count	%	PValue	Genes	List Total	Pop Hits	Pop Total	Fold Enrichment	Bonferroni	Benjamini	FDR
[truncated: 22 more rows]

[truncated: 3 more sheets: Funtional categories UP_SEQ_F, GOTERM_BP_FAT, GOTERM_CC_FAT]
