# Supplementary material for: A porcine gluteus medius muscle genome-wide transcriptome analysis: dietary effects of omega-6 and omega-3 fatty acids on biological mechanisms
Source: Genes Nutr. 2017 Jan 31;12:4. doi: 10.1186/s12263-017-0552-8 (PMC5282897; doi:10.1186/s12263-017-0552-8)
Supplement: Additional file 3: — Additional information for the Cytoscape-ClueGo networks of differentially expressed genes (DEG) identified between pigs fed with the diet supplemented with omega-6 and omega-3 fatty acids versus pigs fed with the control diet. (XLS 46 kb) [file 12263_2017_552_MOESM3_ESM.xls]

## Sheet: ClueGO Results NodeAttributeTab
GOID	Ontology Source	GOTerm	GOLevels	GOGroups	Nr. Genes	% Associated Genes	Term PValue	Term PValue Corrected with Bonferroni step down	Group PValue	Group PValue Corrected with Bonferroni step down	Associated Genes Found	All Associated Genes	OverViewTerm	Genes Cluster #1	%Genes Cluster #1	Genes Cluster #2	%Genes Cluster #2
KEGG:00750	KEGG_10.02.2016	Vitamin B6 metabolism	[-1]	[Group22]	2	33.3333	0.00913796	0.0274139	{Group22=0.009137961807954896}	{Group22=0.03655184723181958}	[PNPO, PSAT1]	[AOX1, PDXK, PDXP, PHOSPHO2, PNPO, PSAT1]	FALSE	[]	0	[PNPO, PSAT1]	100
GO:0003051	GO_BiologicalProcess-GOA_09.02.2016_16h18	angiotensin-mediated drinking behavior	[4, 6, 7, 8, 9, 10, 12]	[Group19]	2	50	0.00378183	0.0264728	{Group19=0.0061964961468069435}	{Group19=0.030982480734034718}	[ACE2, AGXT]	[ACE2, AGT, AGXT, TACR1]	TRUE	[]	0	[ACE2, AGXT]	100
GO:0003331	GO_BiologicalProcess-GOA_09.02.2016_16h18	positive regulation of extracellular matrix constituent secretion	[4, 5, 6, 7, 8, 9]	[Group0]	2	50	0.00378183	0.0264728	{Group0=0.003781826126448429}	{Group0=0.03025460901158743}	[AGXT, CPB2]	[AGT, AGXT, CPB2, RGCC]	TRUE	[]	0	[AGXT, CPB2]	100
KEGG:04610	KEGG_10.02.2016	Complement and coagulation cascades	[-1]	[Group23]	14	20.2899	1.81324e-09	3.26383e-08	{Group23=1.8132386602651683E-9}	{Group23=3.263829588477303E-8}	[A2M, C4BPA, C5, C7, C8G, C9, CFB, CPB2, F2, F5, PLG, PROC, SERPINA1, SERPINC1]	[A2M, BDKRB1, BDKRB2, C1QA, C1QB, C1QC, C1R, C1S, C2, C3, C3AR1, C4A, C4B, C4BPA, C4BPB, C5, C5AR1, C6, C7, C8A, C8B, C8G, C9, CD46, CD55, CD59, CFB, CFD, CFH, CFI, CPB2, CR1, CR2, F10, F11, F12, F13A1, F13B, F2, F2R, F3, F5, F7, F8, F9, FGA, FGB, FGG, KLKB1, KNG1, MASP1, MASP2, MBL2, PLAT, PLAU, PLAUR, PLG, PROC, PROS1, SERPINA1, SERPINA5, SERPINC1, SERPIND1, SERPINE1, SERPINF2, SERPING1, TFPI, …	TRUE	[]	0	[A2M, C4BPA, C5, C7, C8G, C9, CFB, CPB2, F2, F5, PLG, PROC, SERPINA1, SERPINC1]	100
GO:0006559	GO_BiologicalProcess-GOA_09.02.2016_16h18	L-phenylalanine catabolic process	[6, 7, 8, 9, 10, 11]	[Group9]	3	23.0769	0.00392291	0.0235374	{Group9=0.003922906727456239}	{Group9=0.027460347092193672}	[ATAT1, HPD, PCBD1]	[ASRGL1, ATAT1, CCBL1, FAH, FANCA, GSTZ1, HGD, HPD, IL4I1, PAH, PCBD1, QDPR, TAT]	TRUE	[]	0	[ATAT1, HPD, PCBD1]	100
GO:0008615	GO_BiologicalProcess-GOA_09.02.2016_16h18	pyridoxine biosynthetic process	[5, 6, 7, 8]	[Group22]	2	100	0.000652238	0.00652238	{Group22=0.009137961807954896}	{Group22=0.03655184723181958}	[PNPO, PSAT1]	[PNPO, PSAT1]	TRUE	[]	0	[PNPO, PSAT1]	100
GO:0010535	GO_BiologicalProcess-GOA_09.02.2016_16h18	positive regulation of activation of JAK2 kinase activity	[9, 10, 11, 12, 13, 14, 15]	[Group24]	2	28.5714	0.0125778	0.0251556	{Group24=0.012577819130201184}	{Group24=0.03773345739060355}	[AGXT, CCL5]	[AGT, AGXT, CCL5, GH1, IL12B, IL23A, IL23R]	TRUE	[]	0	[AGXT, CCL5]	100
GO:0010693	GO_BiologicalProcess-GOA_09.02.2016_16h18	negative regulation of alkaline phosphatase activity	[6, 7, 8, 9, 10, 11]	[Group25]	2	50	0.00378183	0.0264728	{Group25=0.003781826126448429}	{Group25=0.03025460901158743}	[HPN, TGFB2]	[HPN, SEMA4D, TGFB2, TNF]	TRUE	[]	0	[HPN, TGFB2]	100
GO:0010873	GO_BiologicalProcess-GOA_09.02.2016_16h18	positive regulation of cholesterol esterification	[4, 5, 6, 7, 8, 9, 10]	[Group26]	5	50	2.42556e-06	4.12345e-05	{Group26=2.4255587228621437E-6}	{Group26=4.123449828865644E-5}	[AGXT, APOA2, APOA4, APOA5, APOE]	[AGT, AGTR1, AGXT, APOA1, APOA2, APOA4, APOA5, APOC1, APOE, LPAL2]	TRUE	[]	0	[AGXT, APOA2, APOA4, APOA5, APOE]	100
GO:0010896	GO_BiologicalProcess-GOA_09.02.2016_16h18	regulation of triglyceride catabolic process	[5, 6, 7, 8, 9]	[Group15]	3	25	0.00307557	0.0246046	{Group15=0.013697199113965273}	{Group15=0.027394398227930546}	[APOA4, APOA5, APOC3]	[AADAC, ABHD5, APOA1, APOA4, APOA5, APOC2, APOC3, APOH, GPLD1, PIK3CG, PLIN5, PNPLA2]	TRUE	[]	0	[APOA4, APOA5, APOC3]	100
GO:0010901	GO_BiologicalProcess-GOA_09.02.2016_16h18	regulation of very-low-density lipoprotein particle remodeling	[3, 4, 5, 6, 7, 9]	[Group27]	3	50	0.000313565	0.00407634	{Group27=3.1356482348314003E-4}	{Group27=0.00407634270528082}	[APOA2, APOA5, APOC3]	[APOA1, APOA2, APOA5, APOC2, APOC3, LPAL2]	TRUE	[]	0	[APOA2, APOA5, APOC3]	100
GO:0015091	GO_MolecularFunction-GOA_09.02.2016_16h18	ferric iron transmembrane transporter activity	[8, 10]	[Group28]	2	50	0.00378183	0.0264728	{Group28=0.003781826126448429}	{Group28=0.03025460901158743}	[TF, TFRC]	[F3, SLC11A2, TF, TFRC]	TRUE	[]	0	[TF, TFRC]	100
GO:0019074	GO_BiologicalProcess-GOA_09.02.2016_16h18	viral RNA genome packaging	[5, 6, 7, 8]	[Group1]	2	40	0.0061965	0.024786	{Group1=0.0061964961468069435}	{Group1=0.030982480734034718}	[PC, PROC]	[DDX6, KRT17, PC, PODXL, PROC]	TRUE	[]	0	[PC, PROC]	100
GO:0019265	GO_BiologicalProcess-GOA_09.02.2016_16h18	glycine biosynthetic process, by transamination of glyoxylate	[8, 9, 10, 11, 12]	[Group12]	2	100	0.000652238	0.00652238	{Group12=0.0061964961468069435}	{Group12=0.030982480734034718}	[AGXT, AGXT2]	[AGXT, AGXT2]	TRUE	[]	0	[AGXT, AGXT2]	100
GO:0019556	GO_BiologicalProcess-GOA_09.02.2016_16h18	histidine catabolic process to glutamate and formamide	[5, 6, 7, 8, 9, 10, 11]	[Group2]	2	50	0.00378183	0.0264728	{Group2=0.003781826126448429}	{Group2=0.03025460901158743}	[AMDHD1, UROC1]	[AMDHD1, FTCD, HAL, UROC1]	TRUE	[]	0	[AMDHD1, UROC1]	100
GO:0019557	GO_BiologicalProcess-GOA_09.02.2016_16h18	histidine catabolic process to glutamate and formate	[7, 8, 9, 10, 11]	[Group2]	2	50	0.00378183	0.0264728	{Group2=0.003781826126448429}	{Group2=0.03025460901158743}	[AMDHD1, UROC1]	[AMDHD1, FTCD, HAL, UROC1]	FALSE	[]	0	[AMDHD1, UROC1]	100
GO:0019836	GO_BiologicalProcess-GOA_09.02.2016_16h18	hemolysis by symbiont of host erythrocytes	[5, 6, 8, 9]	[Group3]	3	100	1.66088e-05	0.000249133	{Group3=1.6608847561851924E-5}	{Group3=2.491327134277789E-4}	[AKR1C1, ALB, C9]	[AKR1C1, ALB, C9]	TRUE	[]	0	[AKR1C1, ALB, C9]	100
GO:0030299	GO_BiologicalProcess-GOA_09.02.2016_16h18	intestinal cholesterol absorption	[5, 6, 7, 8]	[Group4]	4	26.6667	0.00046029	0.00552348	{Group4=4.602902102675948E-4}	{Group4=0.005523482523211137}	[AKR1C1, APOA2, APOA4, APOA5]	[ABCG5, ABCG8, AKR1C1, APOA1, APOA2, APOA4, APOA5, CD36, CEL, LDLR, LEP, LPAL2, NPC1L1, PNLIP, SOAT2]	TRUE	[]	0	[AKR1C1, APOA2, APOA4, APOA5]	100
GO:0030502	GO_BiologicalProcess-GOA_09.02.2016_16h18	negative regulation of bone mineralization	[4, 5, 6, 7, 8, 9]	[Group5]	4	25	0.000601382	0.0066152	{Group5=6.013818942946118E-4}	{Group5=0.00661520083724073}	[AHSG, FAM101A, PTK2B, SOX9]	[AHSG, BCOR, CCL3, CCR1, ECM1, FAM101A, FAM101B, FGF23, GATA1, GREM1, HIF1A, MEPE, PTK2B, SOX9, SRGN, STATH]	TRUE	[]	0	[AHSG, FAM101A, PTK2B, SOX9]	100
GO:0030868	GO_CellularComponent-GOA_09.02.2016_16h18	smooth endoplasmic reticulum membrane	[3, 4, 5, 6, 7, 8, 9, 10]	[Group6]	2	25	0.0164888	0.0164888	{Group6=0.01648876711603083}	{Group6=0.01648876711603083}	[ALDOB, HSD3B1]	[ALDOB, FTCD, HSD3B1, HSD3B2, SEC23A, STX17, SVIP, TTYH1]	TRUE	[]	0	[ALDOB, HSD3B1]	100
GO:0032375	GO_BiologicalProcess-GOA_09.02.2016_16h18	negative regulation of cholesterol transport	[5, 6, 7, 8, 9]	[Group7]	3	23.0769	0.00392291	0.0235374	{Group7=0.003922906727456239}	{Group7=0.027460347092193672}	[APOA2, APOC3, APOE]	[ABCG5, ABCG8, APOA2, APOC1, APOC2, APOC3, APOE, EGF, LPAL2, NFKB1, PLA2G10, SHH, SREBF2]	TRUE	[]	0	[APOA2, APOC3, APOE]	100
GO:0032489	GO_BiologicalProcess-GOA_09.02.2016_16h18	regulation of Cdc42 protein signal transduction	[8, 9, 10]	[Group8]	2	50	0.00378183	0.0264728	{Group8=0.003781826126448429}	{Group8=0.03025460901158743}	[APOC3, APOE]	[ABCA1, APOA1, APOC3, APOE]	TRUE	[]	0	[APOC3, APOE]	100
GO:0032972	GO_BiologicalProcess-GOA_09.02.2016_16h18	regulation of muscle filament sliding speed	[3, 6, 7, 8, 9]	[Group10]	2	66.6667	0.0019235	0.0173115	{Group10=0.0019234975963916285}	{Group10=0.017311478367524655}	[TNNI3, TNNT2]	[TNNC1, TNNI3, TNNT2]	TRUE	[]	0	[TNNI3, TNNT2]	100
GO:0034372	GO_BiologicalProcess-GOA_09.02.2016_16h18	very-low-density lipoprotein particle remodeling	[5, 6, 8]	[Group11]	5	38.4615	1.16227e-05	0.000185964	{Group11=1.1622719039614999E-5}	{Group11=1.8596350463383999E-4}	[APOA2, APOA4, APOA5, APOC3, APOE]	[APOA1, APOA2, APOA4, APOA5, APOC2, APOC3, APOE, CETP, LCAT, LCP1, LIPC, LPAL2, LPL]	TRUE	[]	0	[APOA2, APOA4, APOA5, APOC3, APOE]	100
GO:0042853	GO_BiologicalProcess-GOA_09.02.2016_16h18	L-alanine catabolic process	[8, 9, 10, 11, 12]	[Group12]	2	40	0.0061965	0.024786	{Group12=0.0061964961468069435}	{Group12=0.030982480734034718}	[AGXT, AGXT2]	[AGXT, AGXT2, DPAGT1, GPT, GPT2]	FALSE	[]	0	[AGXT, AGXT2]	100
GO:0044794	GO_BiologicalProcess-GOA_09.02.2016_16h18	positive regulation by host of viral process	[4, 5, 6, 7]	[Group13]	3	20	0.00600848	0.0300424	{Group13=0.006008479864788048}	{Group13=0.03605087918872829}	[APOE, PC, PROC]	[APOE, CAV2, CFL1, KRT17, PC, PODXL, PPIB, PROC, STOM, TBC1D20, VAPA, VAPB, VPS72, YTHDC2, ZNF502]	TRUE	[]	0	[APOE, PC, PROC]	100
GO:0046533	GO_BiologicalProcess-GOA_09.02.2016_16h18	negative regulation of photoreceptor cell differentiation	[6, 7, 8, 9, 10, 11]	[Group14]	2	40	0.0061965	0.024786	{Group14=0.0061964961468069435}	{Group14=0.030982480734034718}	[CASZ1, SOX9]	[CASZ1, CNTF, NOTCH1, SOX8, SOX9]	TRUE	[]	0	[CASZ1, SOX9]	100
GO:0051004	GO_BiologicalProcess-GOA_09.02.2016_16h18	regulation of lipoprotein lipase activity	[6, 7]	[Group15]	3	20	0.00600848	0.0300424	{Group15=0.013697199113965273}	{Group15=0.027394398227930546}	[APOA4, APOA5, APOC3]	[ABHD5, ANGPTL3, ANGPTL4, APOA1, APOA4, APOA5, APOC1, APOC2, APOC3, APOH, GPIHBP1, LMF1, NR1H2, NR1H3, SORT1]	FALSE	[]	0	[APOA4, APOA5, APOC3]	100
GO:0051918	GO_BiologicalProcess-GOA_09.02.2016_16h18	negative regulation of fibrinolysis	[2, 3, 4, 5, 6, 7, 8, 9, 10, 11]	[Group16]	4	36.3636	0.000120718	0.00169005	{Group16=1.2071760368111918E-4}	{Group16=0.0016900464515356684}	[CPB2, F2, HRG, PLG]	[APOH, CPB2, F2, HRG, NRG1, PLG, SERPINE1, SERPINF2, THBD, THBS1, USF1]	TRUE	[]	0	[CPB2, F2, HRG, PLG]	100
GO:0060734	GO_BiologicalProcess-GOA_09.02.2016_16h18	regulation of endoplasmic reticulum stress-induced eIF2 alpha phosphorylation	[4, 5, 6, 7, 8, 9, 10, 11, 12, 13]	[Group17]	2	100	0.000652238	0.00652238	{Group17=6.52238430495829E-4}	{Group17=0.0065223843049582895}	[EIF2AK3, PPP1R15A]	[EIF2AK3, PPP1R15A]	TRUE	[]	0	[EIF2AK3, PPP1R15A]	100
GO:1902430	GO_BiologicalProcess-GOA_09.02.2016_16h18	negative regulation of beta-amyloid formation	[5, 6, 7, 8, 9]	[Group18]	2	28.5714	0.0125778	0.0251556	{Group18=0.012577819130201184}	{Group18=0.03773345739060355}	[APOE, SORL1]	[ABCA7, APEX1, APOE, CLU, HAP1, OLFM1, SORL1]	TRUE	[]	0	[APOE, SORL1]	100
GO:1903598	GO_BiologicalProcess-GOA_09.02.2016_16h18	positive regulation of gap junction assembly	[4, 5, 6, 7, 8]	[Group19]	2	50	0.00378183	0.0264728	{Group19=0.0061964961468069435}	{Group19=0.030982480734034718}	[ACE2, AGXT]	[ACE2, AGT, AGXT, CAV1]	FALSE	[]	0	[ACE2, AGXT]	100
GO:2000323	GO_BiologicalProcess-GOA_09.02.2016_16h18	negative regulation of glucocorticoid receptor signaling pathway	[5, 6, 7, 8, 9, 10]	[Group20]	3	50	0.000313565	0.00407634	{Group20=3.1356482348314003E-4}	{Group20=0.00407634270528082}	[ARNTL, CRY2, PER1]	[ARNTL, CLOCK, CRY1, CRY2, PER1, PHB]	TRUE	[CRY2, PER1]	66.6667	[ARNTL]	33.3333
GO:2000741	GO_BiologicalProcess-GOA_09.02.2016_16h18	positive regulation of mesenchymal stem cell differentiation	[5, 6, 7, 8]	[Group21]	2	40	0.0061965	0.024786	{Group21=0.0061964961468069435}	{Group21=0.030982480734034718}	[LTBP2, SOX9]	[LTBP2, LTBP3, SOX5, SOX6, SOX9]	TRUE	[]	0	[LTBP2, SOX9]	100

## Sheet: ClueGO Results Functional Group
Function	Groups	Group Genes
Complement and coagulation cascades	Group23	A2M|C4BPA|C5|C7|C8G|C9|CFB|CPB2|F2|F5|PLG|PROC|SERPINA1|SERPINC1
L-phenylalanine catabolic process	Group9	ATAT1|HPD|PCBD1
angiotensin-mediated drinking behavior	Group19	ACE2|AGXT
ferric iron transmembrane transporter activity	Group28	TF|TFRC
glycine biosynthetic process, by transamination of glyoxylate	Group12	AGXT|AGXT2
hemolysis by symbiont of host erythrocytes	Group3	AKR1C1|ALB|C9
histidine catabolic process to glutamate and formamide	Group2	AMDHD1|UROC1
intestinal cholesterol absorption	Group4	AKR1C1|APOA2|APOA4|APOA5
negative regulation of alkaline phosphatase activity	Group25	HPN|TGFB2
negative regulation of beta-amyloid formation	Group18	APOE|SORL1
negative regulation of bone mineralization	Group5	AHSG|FAM101A|PTK2B|SOX9
negative regulation of cholesterol transport	Group7	APOA2|APOC3|APOE
negative regulation of fibrinolysis	Group16	CPB2|F2|HRG|PLG
negative regulation of glucocorticoid receptor signaling pathway	Group20	ARNTL|CRY2|PER1
negative regulation of photoreceptor cell differentiation	Group14	CASZ1|SOX9
positive regulation by host of viral process	Group13	APOE|PC|PROC
positive regulation of activation of JAK2 kinase activity	Group24	AGXT|CCL5
positive regulation of cholesterol esterification	Group26	AGXT|APOA2|APOA4|APOA5|APOE
positive regulation of extracellular matrix constituent secretion	Group0	AGXT|CPB2
positive regulation of mesenchymal stem cell differentiation	Group21	LTBP2|SOX9
pyridoxine biosynthetic process	Group22	PNPO|PSAT1
regulation of Cdc42 protein signal transduction	Group8	APOC3|APOE
regulation of endoplasmic reticulum stress-induced eIF2 alpha phosphorylation	Group17	EIF2AK3|PPP1R15A
regulation of muscle filament sliding speed	Group10	TNNI3|TNNT2
regulation of triglyceride catabolic process	Group15	APOA4|APOA5|APOC3
regulation of very-low-density lipoprotein particle remodeling	Group27	APOA2|APOA5|APOC3
smooth endoplasmic reticulum membrane	Group6	ALDOB|HSD3B1
very-low-density lipoprotein particle remodeling	Group11	APOA2|APOA4|APOA5|APOC3|APOE
viral RNA genome packaging	Group1	PC|PROC
